# Supplementary material for: (E,E)-1,2-Bis[3-(prop-2-yn-1-yl­oxy)benzyl­idene]hydrazine
Source: Acta Crystallogr Sect E Struct Rep Online. 2012 Jun 13;68(Pt 7):o2087. doi: 10.1107/S1600536812025524 (PMC3393903; doi:10.1107/S1600536812025524)
Supplement: Supplementary file 1 [file e-68-o2087-sup1.cif]

##############################################################################
#                                                                            #
# This CIF contains the data in a paper accepted for publication in          #
# Acta Crystallographica Section E. It conforms to the requirements of       #
# Notes for Authors for Acta Crystallographica Section E, and has been       #
# peer reviewed under the auspices of the IUCr Commission on Journals.       #
#                                                                            #
# Full details of the Crystallographic Information File format               #
# are given in the paper "The Crystallographic Information File (CIF):       #
# a New Standard Archive File for Crystallography" by S. R. Hall, F. H.      #
# Allen and I. D. Brown [Acta Cryst. (1991), A47, 655-685].                  #
#                                                                            #
# The current version of the core CIF dictionary is obtainable from          #
# ftp://ftp.iucr.org/pub/cif_core.dic.                                       #
#                                                                            #
# Software is freely available for graphical display of the structure(s)     #
# in this CIF. For information consult the CIF software page                 #
# http://www.iucr.org/resources/cif/software.                                #
#                                                                            #
# This file may be used for bona fide research purposes within the           #
# scientific community so long as proper attribution is given to the journal # 
# article from which it was obtained.                                        #
#                                                                            #
##############################################################################
data_I
_audit_creation_method     SHELXL-97
_chemical_name_systematic
;
(<i>E</i>,<i>E</i>)-1,2-Bis[3-(prop-2-yn-1-yloxy)benzylidene]hydrazine
;
_chemical_name_common     ?
_chemical_formula_moiety     'C20 H16 N2 O2'
_chemical_formula_sum     'C20 H16 N2 O2'
_chemical_formula_iupac     'C20 H16 N2 O2'
_chemical_formula_weight     316.35
_chemical_melting_point     ?
_chemical_melting_point_gt     401
_chemical_melting_point_lt     403
_symmetry_cell_setting     triclinic
_symmetry_space_group_name_H-M     'P -1'
_symmetry_space_group_name_Hall     '-P 1'
loop_
    _symmetry_equiv_pos_site_id
    _symmetry_equiv_pos_as_xyz
    1 x,y,z
    2 -x,-y,-z
_cell_length_a     4.5700(3)
_cell_length_b     9.4947(7)
_cell_length_c     9.8920(8)
_cell_angle_alpha     67.986(7)
_cell_angle_beta     77.487(6)
_cell_angle_gamma     84.132(6)
_cell_volume     388.37(5)
_cell_formula_units_Z     1
_cell_measurement_reflns_used     1636
_cell_measurement_theta_min     2.3097
_cell_measurement_theta_max     29.1258
_cell_measurement_temperature     100(2)
_exptl_crystal_description     'block'
_exptl_crystal_colour     'colourless'
_exptl_crystal_size_max     0.1
_exptl_crystal_size_mid     0.08
_exptl_crystal_size_min     0.08
_exptl_crystal_density_diffrn     1.353
_exptl_crystal_density_meas     ?
_exptl_crystal_density_method     'not measured'
_exptl_crystal_F_000     166
_exptl_absorpt_coefficient_mu     0.089
_exptl_absorpt_correction_type     multi-scan
_exptl_absorpt_process_details     '(<i>CrysAlis Pro</i>; Agilent, 2012)'
_exptl_absorpt_correction_T_min     0.43985
_exptl_absorpt_correction_T_max     1.00000
_exptl_special_details     ?
_diffrn_ambient_temperature     100(2)
_diffrn_radiation_type     MoK\a
_diffrn_radiation_wavelength     0.71073
_diffrn_radiation_source     'SuperNova (Mo) X-ray Source'
_diffrn_radiation_monochromator     'mirror'
_diffrn_measurement_device_type     'Agilent SuperNova Dual (Cu at zero) Atlas'
_diffrn_measurement_method     '\w scans'
_diffrn_detector_area_resol_mean     ?
_diffrn_reflns_number     2956
_diffrn_reflns_av_R_equivalents     0.0267
_diffrn_reflns_av_sigmaI/netI     0.0355
_diffrn_reflns_theta_min     2.31
_diffrn_reflns_theta_max     27.49
_diffrn_reflns_theta_full     27.49
_diffrn_measured_fraction_theta_max     0.966
_diffrn_measured_fraction_theta_full     0.966
_diffrn_reflns_limit_h_min     -5
_diffrn_reflns_limit_h_max     4
_diffrn_reflns_limit_k_min     -12
_diffrn_reflns_limit_k_max     12
_diffrn_reflns_limit_l_min     -12
_diffrn_reflns_limit_l_max     12
_diffrn_standards_number     0
_diffrn_standards_interval_count     0
_diffrn_standards_interval_time     0
_diffrn_standards_decay_%     0
_refine_special_details
;
Refinement of <i>F</i>^2^ against ALL reflections. The weighted <i>R</i>-factor
<i>wR</i> and goodness of fit <i>S</i> are based on <i>F</i>^2^, conventional
<i>R</i>-factors <i>R</i> are based on <i>F</i>, with <i>F</i> set to zero for
negative <i>F</i>^2^. The threshold expression of <i>F</i>^2^ >
\s(<i>F</i>^2^) is used only for calculating <i>R</i>-factors(gt) <i>etc</i>.
and is not relevant to the choice of reflections for refinement.
<i>R</i>-factors based on <i>F</i>^2^ are statistically about twice as large
as those based on <i>F</i>, and <i>R</i>- factors based on ALL data will be
even larger.
;
_reflns_number_total     1710
_reflns_number_gt     1508
_reflns_threshold_expression     >2sigma(I)
_refine_ls_structure_factor_coef     Fsqd
_refine_ls_matrix_type     full
_refine_ls_R_factor_all     0.0478
_refine_ls_R_factor_gt     0.0407
_refine_ls_wR_factor_gt     0.1141
_refine_ls_wR_factor_ref     0.1217
_refine_ls_goodness_of_fit_ref     1.016
_refine_ls_restrained_S_all     1.016
_refine_ls_number_reflns     1710
_refine_ls_number_parameters     109
_refine_ls_number_restraints     0
_refine_ls_hydrogen_treatment     constr
_refine_ls_weighting_scheme     calc
_refine_ls_weighting_details
         'calc w=1/[\s^2^(Fo^2^)+(0.0756P)^2^+0.0718P] where P=(Fo^2^+2Fc^2^)/3'
_atom_sites_solution_hydrogens     geom
_atom_sites_solution_primary     direct
_atom_sites_solution_secondary     difmap
_refine_ls_shift/su_max     0.000
_refine_ls_shift/su_mean     0.000
_refine_diff_density_max     0.228
_refine_diff_density_min     -0.285
_refine_ls_extinction_method     none
_refine_ls_extinction_coef     ?
loop_
    _atom_type_symbol
    _atom_type_description
    _atom_type_scat_dispersion_real
    _atom_type_scat_dispersion_imag
    _atom_type_scat_source
    'C' 'C' 0.0033 0.0016
                         'International Tables Vol C Tables 4.2.6.8 and 6.1.1.4'
    'H' 'H' 0.0000 0.0000
                         'International Tables Vol C Tables 4.2.6.8 and 6.1.1.4'
    'N' 'N' 0.0061 0.0033
                         'International Tables Vol C Tables 4.2.6.8 and 6.1.1.4'
    'O' 'O' 0.0106 0.0060
                         'International Tables Vol C Tables 4.2.6.8 and 6.1.1.4'
_computing_data_collection     '<i>CrysAlis Pro</i> (Agilent, 2012)'
_computing_cell_refinement     '<i>CrysAlis Pro</i> (Agilent, 2012)'
_computing_data_reduction     '<i>CrysAlis Pro</i> (Agilent, 2012)'
_computing_structure_solution     'SHELXS-97 (Sheldrick, 2008)'
_computing_structure_refinement     'SHELXL-97 (Sheldrick, 2008)'
_computing_molecular_graphics     'X-SEED (Barbour, 2001)'
_computing_publication_material     '<i>pubCIF</i> (Westrip, 2010)'
loop_
    _atom_site_type_symbol
    _atom_site_label
    _atom_site_fract_x
    _atom_site_fract_y
    _atom_site_fract_z
    _atom_site_U_iso_or_equiv
    _atom_site_thermal_displace_type
    _atom_site_calc_flag
    _atom_site_refinement_flags
    _atom_site_occupancy
    _atom_site_disorder_assembly
    _atom_site_disorder_group
    O O1 0.26162(18) 0.81143(9) 0.53750(8) 0.0186(3) Uani d . 1.000 . .
    N N1 0.9141(2) 0.53809(10) 0.94457(10) 0.0154(3) Uani d . 1.000 . .
    C C1 0.1926(3) 0.64779(13) 0.28726(13) 0.0223(3) Uani d . 1.000 . .
    C C2 0.2727(3) 0.67068(13) 0.38360(13) 0.0201(3) Uani d . 1.000 . .
    C C3 0.3877(3) 0.68058(13) 0.50670(13) 0.0202(3) Uani d . 1.000 . .
    C C4 0.3322(2) 0.82703(12) 0.65948(12) 0.0150(3) Uani d . 1.000 . .
    C C5 0.1900(3) 0.94943(13) 0.69477(13) 0.0173(3) Uani d . 1.000 . .
    C C6 0.2352(3) 0.97068(12) 0.81942(13) 0.0186(3) Uani d . 1.000 . .
    C C7 0.4213(3) 0.87082(13) 0.90930(13) 0.0176(3) Uani d . 1.000 . .
    C C8 0.5677(2) 0.75107(12) 0.87209(12) 0.0151(3) Uani d . 1.000 . .
    C C9 0.5252(2) 0.72894(12) 0.74544(12) 0.0148(3) Uani d . 1.000 . .
    C C10 0.7639(2) 0.65050(12) 0.96900(12) 0.0150(3) Uani d . 1.000 . .
    H H1 0.13000 0.62990 0.21190 0.0270 Uiso c R 1.000 . .
    H H3A 0.33630 0.59000 0.59440 0.0240 Uiso c R 1.000 . .
    H H3B 0.60440 0.68700 0.48080 0.0240 Uiso c R 1.000 . .
    H H5 0.06580 1.01620 0.63490 0.0210 Uiso c R 1.000 . .
    H H6 0.14090 1.05210 0.84350 0.0220 Uiso c R 1.000 . .
    H H7 0.44750 0.88440 0.99420 0.0210 Uiso c R 1.000 . .
    H H9 0.62480 0.64970 0.71920 0.0180 Uiso c R 1.000 . .
    H H10 0.78030 0.66930 1.05280 0.0180 Uiso c R 1.000 . .
loop_
    _atom_site_aniso_label
    _atom_site_aniso_U_11
    _atom_site_aniso_U_22
    _atom_site_aniso_U_33
    _atom_site_aniso_U_12
    _atom_site_aniso_U_13
    _atom_site_aniso_U_23
    O1 0.0223(5) 0.0187(4) 0.0173(4) 0.0091(3) -0.0109(3) -0.0080(3)
    N1 0.0141(5) 0.0152(5) 0.0162(5) 0.0017(4) -0.0086(4) -0.0022(4)
    C1 0.0254(6) 0.0225(6) 0.0209(6) 0.0061(5) -0.0105(5) -0.0083(5)
    C2 0.0206(6) 0.0183(6) 0.0204(6) 0.0069(4) -0.0071(4) -0.0061(5)
    C3 0.0218(6) 0.0209(6) 0.0208(6) 0.0085(5) -0.0101(5) -0.0098(5)
    C4 0.0146(5) 0.0156(5) 0.0135(5) -0.0005(4) -0.0045(4) -0.0027(4)
    C5 0.0166(6) 0.0146(5) 0.0184(6) 0.0037(4) -0.0076(4) -0.0021(4)
    C6 0.0205(6) 0.0132(5) 0.0225(6) 0.0049(4) -0.0069(5) -0.0069(4)
    C7 0.0194(6) 0.0170(5) 0.0184(5) 0.0014(4) -0.0082(4) -0.0065(4)
    C8 0.0126(5) 0.0136(5) 0.0175(5) -0.0001(4) -0.0050(4) -0.0028(4)
    C9 0.0142(5) 0.0128(5) 0.0166(5) 0.0026(4) -0.0044(4) -0.0044(4)
    C10 0.0150(5) 0.0152(5) 0.0160(5) 0.0000(4) -0.0067(4) -0.0050(4)
_geom_special_details
;
 Bond distances, angles etc. have been calculated using the
 rounded fractional coordinates. All su's are estimated
 from the variances of the (full) variance-covariance matrix.
 The cell esds are taken into account in the estimation of
 distances, angles and torsion angles
;
loop_
    _geom_bond_atom_site_label_1
    _geom_bond_atom_site_label_2
    _geom_bond_site_symmetry_1
    _geom_bond_site_symmetry_2
    _geom_bond_distance
    _geom_bond_publ_flag
    O1 C3 . . 1.4247(16) no
    O1 C4 . . 1.3763(13) no
    N1 C10 . . 1.2808(15) no
    N1 N1 . 2_767 1.4158(13) no
    C1 C2 . . 1.1883(18) no
    C2 C3 . . 1.4632(18) no
    C4 C5 . . 1.3951(18) no
    C4 C9 . . 1.3899(15) no
    C5 C6 . . 1.3817(17) no
    C6 C7 . . 1.3941(18) no
    C7 C8 . . 1.3883(18) no
    C8 C9 . . 1.4009(16) no
    C8 C10 . . 1.4649(15) no
    C1 H1 . . 0.9300 no
    C3 H3A . . 0.9700 no
    C3 H3B . . 0.9700 no
    C5 H5 . . 0.9300 no
    C6 H6 . . 0.9300 no
    C7 H7 . . 0.9300 no
    C9 H9 . . 0.9300 no
    C10 H10 . . 0.9300 no
loop_
    _geom_angle_atom_site_label_1
    _geom_angle_atom_site_label_2
    _geom_angle_atom_site_label_3
    _geom_angle_site_symmetry_1
    _geom_angle_site_symmetry_2
    _geom_angle_site_symmetry_3
    _geom_angle
    _geom_angle_publ_flag
    C3 O1 C4 . . . 115.61(9) no
    N1 N1 C10 2_767 . . 111.29(9) no
    C1 C2 C3 . . . 173.13(14) no
    O1 C3 C2 . . . 109.82(11) no
    O1 C4 C5 . . . 115.01(10) no
    O1 C4 C9 . . . 124.05(11) no
    C5 C4 C9 . . . 120.93(11) no
    C4 C5 C6 . . . 119.44(12) no
    C5 C6 C7 . . . 120.38(12) no
    C6 C7 C8 . . . 120.04(11) no
    C7 C8 C9 . . . 120.09(10) no
    C7 C8 C10 . . . 117.97(10) no
    C9 C8 C10 . . . 121.94(10) no
    C4 C9 C8 . . . 119.08(11) no
    N1 C10 C8 . . . 123.54(10) no
    C2 C1 H1 . . . 180.00 no
    O1 C3 H3A . . . 110.00 no
    O1 C3 H3B . . . 110.00 no
    C2 C3 H3A . . . 110.00 no
    C2 C3 H3B . . . 110.00 no
    H3A C3 H3B . . . 108.00 no
    C4 C5 H5 . . . 120.00 no
    C6 C5 H5 . . . 120.00 no
    C5 C6 H6 . . . 120.00 no
    C7 C6 H6 . . . 120.00 no
    C6 C7 H7 . . . 120.00 no
    C8 C7 H7 . . . 120.00 no
    C4 C9 H9 . . . 120.00 no
    C8 C9 H9 . . . 120.00 no
    N1 C10 H10 . . . 118.00 no
    C8 C10 H10 . . . 118.00 no
loop_
    _geom_torsion_atom_site_label_1
    _geom_torsion_atom_site_label_2
    _geom_torsion_atom_site_label_3
    _geom_torsion_atom_site_label_4
    _geom_torsion_site_symmetry_1
    _geom_torsion_site_symmetry_2
    _geom_torsion_site_symmetry_3
    _geom_torsion_site_symmetry_4
    _geom_torsion
    _geom_torsion_publ_flag
    C3 O1 C4 C9 . . . . 3.31(15) no
    C4 O1 C3 C2 . . . . 174.74(10) no
    C3 O1 C4 C5 . . . . -175.53(10) no
    C10 N1 N1 C10 . . 2_767 2_767 179.98(10) no
    N1 N1 C10 C8 2_767 . . . 179.47(9) no
    O1 C4 C5 C6 . . . . 177.00(11) no
    C9 C4 C5 C6 . . . . -1.88(18) no
    C5 C4 C9 C8 . . . . 2.29(16) no
    O1 C4 C9 C8 . . . . -176.49(10) no
    C4 C5 C6 C7 . . . . 0.0(2) no
    C5 C6 C7 C8 . . . . 1.4(2) no
    C6 C7 C8 C10 . . . . 179.20(11) no
    C6 C7 C8 C9 . . . . -0.97(18) no
    C7 C8 C9 C4 . . . . -0.85(16) no
    C7 C8 C10 N1 . . . . -178.79(11) no
    C9 C8 C10 N1 . . . . 1.38(17) no
    C10 C8 C9 C4 . . . . 178.97(10) no
loop_
    _geom_hbond_atom_site_label_D
    _geom_hbond_atom_site_label_H
    _geom_hbond_atom_site_label_A
    _geom_hbond_site_symmetry_A
    _geom_hbond_distance_DH
    _geom_hbond_distance_HA
    _geom_hbond_distance_DA
    _geom_hbond_angle_DHA
    _geom_hbond_publ_flag
    C5 H5 O1 2_576 0.93 2.52 3.4467(16) 177 yes
data_global
_journal_date_recd_electronic     2012-05-15
_journal_date_accepted     2012-06-05
_journal_name_full     'Acta Crystallographica, Section E'
_journal_year     2012
_journal_volume     68
_journal_issue      7
_journal_page_first     o2087
_journal_page_last     o2087
_journal_paper_category     QO
_journal_paper_doi     10.1107/S1600536812025524
_journal_coeditor_code     SU2430
_publ_contact_author_name     'Kong Mun Lo'
_publ_contact_author_address
;
Department of Chemistry
University of Malaya
50603 Kuala Lumpur
Malaysia
;
_publ_contact_author_email     'kmlo@um.edu.my'
_publ_contact_author_fax     '03 7967 4193'
_publ_contact_author_phone     '03 7967 4262'
_publ_section_title
;
(<i>E</i>,<i>E</i>)-1,2-Bis[3-(prop-2-yn-1-yloxy)benzylidene]hydrazine
;
loop_
    _publ_author_name
    _publ_author_footnote
    _publ_author_address
    'Al-Mehana, Wisam Naji Atiyah' .
;
Department of Chemistry
University of Malaya
50603 Kuala Lumpur
Malaysia
;
    'Yahya, Rosiyah' .
;
Department of Chemistry
University of Malaya
50603 Kuala Lumpur
Malaysia
;
    'Sonsudin, Faridah' .
;
Centre for Foundation Studies in Science
University of Malaya
50603 Kuala Lumpur
Malaysia
;
    'Lo, Kong Mun' .
;
Department of Chemistry
University of Malaya
50603 Kuala Lumpur
Malaysia
;
