# Supplementary material for: (E,E)-1,2-Bis[3-(prop-2-yn-1-yl­oxy)benzyl­idene]hydrazine
Source: Acta Crystallogr Sect E Struct Rep Online. 2012 Jun 13;68(Pt 7):o2087. doi: 10.1107/S1600536812025524 (PMC3393903; doi:10.1107/S1600536812025524)
Supplement: Supplementary file 2 [file e-68-o2087-Isup2.hkl]

# 
# h,k,l, Fc-squared, Fo-squared, sigma(Fo-squared) and status flag 
# 
data_I
_shelx_title ' kmlo3 in P-1' 
_shelx_refln_list_code          4 
_shelx_F_calc_maximum      103.78 
_exptl_crystal_F_000       166.00 
_reflns_d_resolution_high  0.7699 
 
loop_ 
 _symmetry_equiv_pos_as_xyz 
 'x, y, z' 
 '-x, -y, -z' 
 
_cell_length_a     4.5700 
_cell_length_b     9.4947 
_cell_length_c     9.8920 
_cell_angle_alpha  67.986 
_cell_angle_beta   77.487 
_cell_angle_gamma  84.132 
 
_shelx_F_squared_multiplier     1.000 
 
loop_ 
 _refln_index_h 
 _refln_index_k 
 _refln_index_l 
 _refln_F_squared_calc 
 _refln_F_squared_meas 
 _refln_F_squared_sigma 
 _refln_observed_status 
   1   0   0      550.25      517.67      2.54 o 
   2   0   0      447.36      469.29      3.80 o 
   3   0   0       29.50       32.00      1.02 o 
   4   0   0       34.54       39.42      1.88 o 
   5   0   0        8.38        6.86      0.78 o 
  -5   1   0       51.54       54.46      2.17 o 
  -4   1   0        1.63        2.02      0.41 o 
  -3   1   0       60.72       62.82      2.50 o 
  -2   1   0        0.01        0.03      0.09 o 
  -1   1   0     1646.48     1665.10     26.21 o 
   0   1   0        4.80        3.27      0.19 o 
   1   1   0      493.56      461.55      2.50 o 
   2   1   0      179.84      181.14      2.11 o 
   3   1   0      101.00      111.19      1.86 o 
   4   1   0       38.98       40.14      1.62 o 
   5   1   0        0.04       -0.03      0.29 o 
  -5   2   0       12.75       12.88      1.10 o 
  -4   2   0        9.80        9.10      0.85 o 
  -3   2   0        4.12        5.41      0.51 o 
  -2   2   0        8.31        9.35      0.60 o 
  -1   2   0      279.62      291.00      2.26 o 
   0   2   0      558.45      487.32      2.98 o 
   1   2   0     2850.50     2762.12     24.14 o 
   2   2   0       19.77       19.82      0.62 o 
   3   2   0       18.21       17.83      0.71 o 
   4   2   0       13.46       12.92      1.06 o 
   5   2   0       18.60       20.15      1.24 o 
  -5   3   0       17.78       17.05      1.59 o 
  -4   3   0      269.36      273.76      4.95 o 
  -3   3   0      136.66      145.11      4.28 o 
  -2   3   0       24.44       28.19      0.90 o 
  -1   3   0       31.93       38.85      0.88 o 
   0   3   0      310.09      269.38      1.40 o 
   1   3   0       42.58       46.17      1.64 o 
   2   3   0      308.40      322.53      4.38 o 
   3   3   0       21.66       23.39      0.87 o 
   4   3   0       27.47       25.79      1.37 o 
   5   3   0       71.04       70.61      4.62 o 
  -5   4   0        5.39        4.56      0.74 o 
  -4   4   0       21.89       27.48      2.74 o 
  -3   4   0       69.82       74.80      2.10 o 
  -2   4   0        1.27        0.93      1.39 o 
  -1   4   0        3.16        3.72      0.27 o 
   0   4   0        1.94        1.30      0.14 o 
   1   4   0       13.80       14.43      0.87 o 
   2   4   0      345.08      359.52      3.80 o 
   3   4   0        0.05       -0.05      0.14 o 
   4   4   0        3.05        4.23      1.06 o 
   5   4   0        9.05        8.37      1.64 o 
  -5   5   0        1.67        1.66      0.53 o 
  -4   5   0       26.31       28.19      2.07 o 
  -3   5   0      219.07      218.94      6.64 o 
  -2   5   0      379.99      382.08      4.71 o 
  -1   5   0      215.48      134.41     91.48 o 
   0   5   0        1.36        1.34      0.24 o 
   1   5   0        8.40        8.56      0.58 o 
   2   5   0        8.80        6.88      1.06 o 
   3   5   0      100.81      105.14      4.33 o 
   4   5   0        2.17        1.92      0.77 o 
   5   5   0        4.99        3.08      0.96 o 
  -4   6   0        3.41        3.51      0.68 o 
  -3   6   0      129.59      141.98      2.96 o 
  -2   6   0      664.36      673.91     17.51 o 
  -1   6   0       77.14       72.39      1.25 o 
   0   6   0      273.26      258.09      4.33 o 
   1   6   0      160.52      179.33      2.15 o 
   2   6   0       38.16       39.70      1.14 o 
   3   6   0        4.23        7.48      0.69 o 
   4   6   0        7.25        6.54      1.25 o 
   5   6   0        0.54        0.19      0.38 o 
  -4   7   0        0.50        0.43      0.58 o 
  -3   7   0       81.86       83.63      3.08 o 
  -2   7   0      379.07      415.89     21.36 o 
  -1   7   0      452.37      381.67     18.27 o 
   0   7   0       13.88       15.17      1.06 o 
   1   7   0       49.50       53.11      1.06 o 
   2   7   0        5.73        4.84      0.51 o 
   3   7   0       15.04       15.68      1.16 o 
   4   7   0       30.56       29.43      1.76 o 
  -4   8   0        3.87        5.39      1.25 o 
  -3   8   0       15.59       15.06      1.31 o 
  -2   8   0       45.47       49.91      2.31 o 
  -1   8   0       86.24       85.32      2.89 o 
   0   8   0       19.69       20.01      1.35 o 
   1   8   0        1.56        1.71      0.17 o 
   2   8   0      118.12      129.44      2.36 o 
   3   8   0       29.36       30.27      1.50 o 
   4   8   0        4.41        6.25      1.15 o 
  -3   9   0       21.68       21.73      1.64 o 
  -2   9   0       15.69       17.12      1.64 o 
  -1   9   0       26.64       27.22      1.83 o 
   0   9   0        1.34        2.02      0.48 o 
   1   9   0        3.63        3.94      0.67 o 
   2   9   0        3.53        2.79      0.58 o 
   3   9   0        1.22        0.77      0.29 o 
  -2  10   0        6.18        4.91      0.96 o 
  -1  10   0       16.66       14.43      1.44 o 
   0  10   0      100.49       98.89      3.37 o 
   1  10   0        6.27        5.58      0.87 o 
   2  10   0        0.58        0.77      0.29 o 
  -1  11   0        0.01       -0.19      0.29 o 
   0  11   0        4.28        5.48      0.87 o 
   1  11   0        6.11        6.73      0.96 o 
   0 -11   1        3.56        3.66      0.77 o 
  -2 -10   1        0.99        0.48      0.29 o 
  -1 -10   1       15.87       16.93      1.54 o 
   0 -10   1       86.03       89.56      3.46 o 
   1 -10   1        2.68        2.12      0.58 o 
   2 -10   1        7.21        6.64      1.15 o 
  -2  -9   1        1.85        1.83      0.48 o 
  -1  -9   1       32.19       31.74      1.92 o 
   0  -9   1       68.61       74.07      2.89 o 
   1  -9   1       99.53       94.56      3.46 o 
   2  -9   1       16.44       17.12      1.64 o 
   3  -9   1       13.50       11.74      1.64 o 
  -3  -8   1        3.05        2.31      0.67 o 
  -2  -8   1       21.65       21.39      0.94 o 
  -1  -8   1        0.57        0.58      0.29 o 
   0  -8   1      478.86      493.28      6.93 o 
   1  -8   1      429.19      411.04      6.54 o 
   2  -8   1      103.57      102.93      3.85 o 
   3  -8   1        0.23       -0.19      0.29 o 
  -4  -7   1       22.86       22.58      1.52 o 
  -3  -7   1        6.69        6.44      0.74 o 
  -2  -7   1       20.55       20.44      1.01 o 
  -1  -7   1       86.61       84.74      1.14 o 
   0  -7   1       23.03       22.41      1.35 o 
   1  -7   1      360.42      347.26      5.58 o 
   2  -7   1       67.79       71.84      1.80 o 
   3  -7   1        0.82        1.05      0.30 o 
   4  -7   1        6.77        6.73      1.35 o 
  -4  -6   1       43.17       41.60      2.21 o 
  -3  -6   1        4.13        4.24      0.64 o 
  -2  -6   1        5.02        5.01      0.54 o 
  -1  -6   1       15.00       17.35      0.64 o 
   0  -6   1       81.53       78.07      2.65 o 
   1  -6   1      170.88      156.72      2.38 o 
   2  -6   1      290.26      305.19     12.75 o 
   3  -6   1       12.31       13.55      1.05 o 
   4  -6   1        0.56        0.73      0.37 o 
  -5  -5   1        3.46        2.79      0.96 o 
  -4  -5   1        8.54        6.06      1.25 o 
  -3  -5   1      292.44      286.92      3.59 o 
  -2  -5   1        2.72        2.88      0.39 o 
  -1  -5   1        0.02       -0.05      0.29 o 
   0  -5   1       79.38       73.88      2.21 o 
   1  -5   1        0.50        1.15      0.11 o 
   2  -5   1        1.05        0.92      0.16 o 
   3  -5   1        0.16        0.19      0.16 o 
   4  -5   1        6.85        6.30      0.82 o 
   5  -5   1       36.10       37.73      2.17 o 
  -5  -4   1        8.21        9.52      1.73 o 
  -4  -4   1       20.32       17.12      2.12 o 
  -3  -4   1       23.75       22.16      1.44 o 
  -2  -4   1        3.81        3.17      0.67 o 
  -1  -4   1        4.11        1.51      1.97 o 
   0  -4   1        0.67        0.58      0.14 o 
   1  -4   1       20.76       22.90      0.77 o 
   2  -4   1       90.30       86.15      2.55 o 
   3  -4   1      224.78      231.79      4.42 o 
   4  -4   1       22.80       22.28      1.52 o 
   5  -4   1        4.26        4.00      1.15 o 
  -5  -3   1        6.43        3.94      1.06 o 
  -4  -3   1       10.36       10.80      0.75 o 
  -3  -3   1        4.84        4.71      0.55 o 
  -2  -3   1     1479.86     1559.03      9.09 o 
  -1  -3   1      544.14      551.06      5.96 o 
   0  -3   1       40.97       38.86      1.15 o 
   1  -3   1        0.18        0.22      0.19 o 
   2  -3   1       19.37       21.89      0.92 o 
   3  -3   1        4.57        5.25      0.47 o 
   4  -3   1      100.33       97.17      2.96 o 
   5  -3   1        0.91        0.58      0.27 o 
  -5  -2   1        3.60        3.30      0.55 o 
  -4  -2   1       30.03       31.00      1.73 o 
  -3  -2   1       79.91       88.46      2.22 o 
  -2  -2   1      427.28      439.82      5.72 o 
  -1  -2   1        1.10        1.35      0.29 o 
   0  -2   1     2331.76     2157.82      7.50 o 
   1  -2   1       39.85       41.28      0.88 o 
   2  -2   1      296.01      327.38      4.35 o 
   3  -2   1       11.87       11.19      0.65 o 
   4  -2   1       17.11       18.12      1.17 o 
   5  -2   1        0.25        0.10      0.17 o 
  -5  -1   1        7.26        6.40      1.06 o 
  -4  -1   1        3.05        2.35      0.33 o 
  -3  -1   1      105.91       66.90     54.06 o 
  -2  -1   1      115.99      124.45      1.90 o 
  -1  -1   1    10769.54     9587.91     31.74 o 
   0  -1   1      360.50      321.96      2.31 o 
   1  -1   1      808.59      825.97      4.09 o 
   2  -1   1      174.43      182.66      2.18 o 
   3  -1   1      114.86      124.69      2.13 o 
   4  -1   1        7.71        6.61      0.64 o 
   5  -1   1       67.51       65.17      2.29 o 
  -5   0   1       21.35       20.49      1.35 o 
  -4   0   1        8.83        8.65      0.66 o 
  -3   0   1        6.33        5.19      0.67 o 
  -2   0   1      299.75      299.16      3.05 o 
  -1   0   1        0.88        0.48      0.10 o 
   1   0   1      250.08      219.00      2.16 o 
   2   0   1      232.82      244.19      2.68 o 
   3   0   1      226.13      245.29      5.82 o 
   4   0   1        0.87        0.93      0.26 o 
   5   0   1        8.21        7.75      0.75 o 
  -5   1   1       30.96       30.58      1.67 o 
  -4   1   1       10.16       11.83      1.15 o 
  -3   1   1        5.40        5.19      0.67 o 
  -2   1   1      284.16      302.10      7.55 o 
  -1   1   1       63.50       57.62      1.54 o 
   0   1   1     1188.10     1109.12      2.83 o 
   1   1   1        2.15        2.60      0.38 o 
   2   1   1       30.34       26.51      0.60 o 
   3   1   1       26.08       26.58      0.83 o 
   4   1   1       36.36       42.68      2.36 o 
   5   1   1        6.28        6.48      0.77 o 
  -5   2   1      181.04      176.79      8.99 o 
  -4   2   1      116.24      121.40      3.94 o 
  -3   2   1        7.48        9.51      0.71 o 
  -2   2   1       49.42       57.36      1.45 o 
  -1   2   1      530.63      528.17      4.14 o 
   0   2   1       30.75       31.69      0.42 o 
   1   2   1     1291.73     1269.55     11.69 o 
   2   2   1       21.30       19.98      0.52 o 
   3   2   1       84.59       84.10      1.52 o 
   4   2   1      172.26      174.52      2.46 o 
   5   2   1        3.73        3.46      1.06 o 
  -5   3   1       31.67       30.57      1.80 o 
  -4   3   1      173.90      182.67      5.19 o 
  -3   3   1       11.95       12.79      0.81 o 
  -2   3   1       16.38       13.43      0.71 o 
  -1   3   1        0.14        0.77      0.09 o 
   0   3   1        5.55        7.07      0.18 o 
   1   3   1      230.15      234.17      3.37 o 
   2   3   1      104.04      100.05      2.12 o 
   3   3   1        0.16        0.19      0.09 o 
   4   3   1       22.68       23.96      0.90 o 
   5   3   1        0.25        0.00      0.38 o 
  -5   4   1       23.56       23.18      1.62 o 
  -4   4   1       86.22       87.63      3.85 o 
  -3   4   1      337.49      359.26      9.86 o 
  -2   4   1      209.65      219.68      2.47 o 
  -1   4   1       36.91       36.25      0.81 o 
   0   4   1       70.09       74.72      1.08 o 
   1   4   1      176.51      158.39      2.10 o 
   2   4   1      130.57      136.72      3.17 o 
   3   4   1        3.60        3.95      0.42 o 
   4   4   1        3.04        1.15      0.48 o 
   5   4   1       36.30       29.63      2.98 o 
  -5   5   1        3.92        3.28      0.62 o 
  -4   5   1       99.02      102.64      4.52 o 
  -3   5   1      613.38      656.42      6.12 o 
  -2   5   1       99.22      111.06      2.10 o 
  -1   5   1      370.42      346.46     13.95 o 
   0   5   1      646.76      693.19      4.15 o 
   1   5   1      176.83      185.70      5.82 o 
   2   5   1        0.16        0.10      0.09 o 
   3   5   1       44.32       31.34      8.90 o 
   4   5   1        2.39        2.31      0.77 o 
   5   5   1        1.07        0.29      0.48 o 
  -4   6   1       20.24       18.28      1.46 o 
  -3   6   1      226.01      240.77      7.41 o 
  -2   6   1      167.70      171.58      2.73 o 
  -1   6   1       88.37       91.38      2.12 o 
   0   6   1      108.16      115.51      1.69 o 
   1   6   1        0.21        0.22      0.09 o 
   2   6   1       56.00       58.94      1.76 o 
   3   6   1       13.44       15.10      1.54 o 
   4   6   1       14.55       12.60      1.73 o 
   5   6   1        2.25        1.25      0.67 o 
  -4   7   1       14.81       14.17      1.33 o 
  -3   7   1        1.17        0.77      0.38 o 
  -2   7   1       43.14       40.23      1.30 o 
  -1   7   1        3.04        3.01      0.25 o 
   0   7   1        0.14        0.19      0.10 o 
   1   7   1      236.72      276.38      3.08 o 
   2   7   1       60.77       65.83      1.48 o 
   3   7   1        8.51        8.73      0.61 o 
   4   7   1       11.66       11.45      1.64 o 
  -4   8   1       31.93       30.69      2.98 o 
  -3   8   1       40.43       44.85      2.20 o 
  -2   8   1        2.73        2.60      0.58 o 
  -1   8   1       50.66       46.23      3.13 o 
   0   8   1       12.07        9.92      1.25 o 
   1   8   1        5.66        6.44      0.48 o 
   2   8   1       13.58       13.06      0.82 o 
   3   8   1       10.92       12.01      1.01 o 
   4   8   1        0.03        0.41      0.96 o 
  -3   9   1        1.56        1.34      0.39 o 
  -2   9   1       17.85       17.12      1.54 o 
  -1   9   1       64.15       60.70      2.50 o 
   0   9   1        1.52        1.44      0.38 o 
   1   9   1        0.26        0.19      0.19 o 
   2   9   1       69.96       78.62      1.78 o 
   3   9   1        6.16        5.68      0.96 o 
  -2  10   1        3.10        5.10      0.87 o 
  -1  10   1       21.88       20.87      1.64 o 
   0  10   1       19.58       18.18      1.44 o 
   1  10   1        7.87        8.75      0.96 o 
   2  10   1        2.33        1.83      0.48 o 
   3  10   1       11.52        8.75      1.15 o 
  -1  11   1        2.09        1.15      0.38 o 
   0  11   1        0.00       -0.58      0.38 o 
   1  11   1        2.85        3.08      0.67 o 
   2  11   1        3.50        3.66      0.77 o 
  -1 -10   2       25.67       28.18      2.02 o 
   0 -10   2       83.62       82.44      3.56 o 
   1 -10   2       14.76       13.95      1.54 o 
  -2  -9   2        0.04        0.48      0.38 o 
  -1  -9   2      263.83      283.48      6.16 o 
   0  -9   2      293.30      312.05      6.35 o 
   1  -9   2       66.72       62.62      3.08 o 
   2  -9   2        0.67        0.58      0.29 o 
   3  -9   2       82.21       82.53      4.42 o 
  -3  -8   2        0.52        0.29      0.29 o 
  -2  -8   2       12.01       10.87      1.25 o 
  -1  -8   2        1.66        2.02      0.48 o 
   0  -8   2       93.07       96.19      3.27 o 
   1  -8   2        5.74        5.96      0.87 o 
   2  -8   2        0.16       -0.19      0.29 o 
   3  -8   2       12.02       14.72      1.73 o 
  -3  -7   2        4.05        4.39      0.60 o 
  -2  -7   2       20.46       20.26      1.04 o 
  -1  -7   2       18.25       16.64      1.25 o 
   0  -7   2       18.50       17.99      1.35 o 
   1  -7   2      177.86      167.28      4.14 o 
   2  -7   2        3.43        3.37      0.67 o 
   3  -7   2        0.29        0.96      0.38 o 
   4  -7   2       36.35       37.71      3.17 o 
  -4  -6   2      203.54      195.96      4.51 o 
  -3  -6   2        0.44        0.65      0.23 o 
  -2  -6   2        0.07       -0.14      0.20 o 
  -1  -6   2       96.10       89.32      5.19 o 
   0  -6   2        2.24        2.31      0.38 o 
   1  -6   2       12.30       12.60      1.06 o 
   2  -6   2       18.29       17.52      0.82 o 
   3  -6   2        3.96        3.05      0.48 o 
   4  -6   2       54.33       61.83      6.16 o 
  -4  -5   2        1.50        1.76      0.91 o 
  -3  -5   2        7.97        9.54      0.92 o 
  -2  -5   2        6.08        6.86      0.64 o 
  -1  -5   2        5.45        4.83      0.33 o 
   0  -5   2        0.05        0.21      0.16 o 
   1  -5   2       19.48       19.17      0.81 o 
   2  -5   2       67.76       65.49      1.71 o 
   3  -5   2       32.51       34.58      1.78 o 
   4  -5   2       15.97       16.80      1.36 o 
   5  -5   2       40.39       41.07      2.22 o 
  -5  -4   2        3.36        2.40      1.06 o 
  -4  -4   2        0.59        0.48      0.48 o 
  -3  -4   2      596.80      598.13      6.79 o 
  -2  -4   2      260.51      286.10      3.15 o 
  -1  -4   2        3.12        3.94      0.58 o 
   0  -4   2        2.69        2.89      0.38 o 
   1  -4   2       90.27       88.00      1.09 o 
   2  -4   2       11.11       13.53      0.61 o 
   3  -4   2      201.50      210.82      5.77 o 
   4  -4   2        0.26        0.59      0.37 o 
   5  -4   2        5.60        6.43      0.87 o 
  -5  -3   2       11.11       10.50      1.08 o 
  -4  -3   2       27.33       27.88      1.59 o 
  -3  -3   2      193.12      199.10      3.30 o 
  -2  -3   2       16.82       19.43      1.35 o 
   0  -3   2      126.32      119.62      1.49 o 
   1  -3   2      646.44      658.57      3.94 o 
   2  -3   2       45.30       46.96      1.31 o 
   3  -3   2        0.02        0.00      0.29 o 
   4  -3   2        0.15        0.18      0.19 o 
   5  -3   2       15.80       15.21      1.26 o 
  -5  -2   2        0.09       -0.10      0.25 o 
  -4  -2   2        7.19        6.47      0.74 o 
  -3  -2   2       42.47       46.76      2.31 o 
  -2  -2   2     1633.12     1154.34    845.74 o 
  -1  -2   2        0.01        0.00      0.14 o 
   0  -2   2      488.58      490.15     13.85 o 
   1  -2   2      200.72      216.63      1.71 o 
   2  -2   2      146.75      157.91      2.49 o 
   3  -2   2        0.20        0.04      0.12 o 
   4  -2   2       54.95       51.73      2.03 o 
   5  -2   2       29.33       27.85      1.58 o 
  -5  -1   2        1.97        1.84      0.43 o 
  -4  -1   2        3.31        2.50      0.58 o 
  -3  -1   2       16.50       16.74      1.25 o 
  -2  -1   2       22.09       20.88      1.11 o 
  -1  -1   2      172.71      177.74      3.80 o 
   0  -1   2       18.80       14.36      1.59 o 
   1  -1   2      243.25      248.38      2.61 o 
   2  -1   2      632.79      696.26      7.50 o 
   3  -1   2        8.50        9.75      0.61 o 
   4  -1   2        5.82        4.35      0.55 o 
   5  -1   2        7.36        8.36      0.82 o 
  -5   0   2        4.05        3.27      0.57 o 
  -4   0   2        0.29        0.00      0.19 o 
  -3   0   2      189.55      199.51      4.23 o 
  -2   0   2        5.46        5.28      0.44 o 
  -1   0   2       28.79       28.95      1.15 o 
   0   0   2      102.49       87.92      0.72 o 
   1   0   2       52.75       42.61      0.79 o 
   2   0   2       10.08        9.10      0.41 o 
   3   0   2       18.79       19.46      0.78 o 
   4   0   2       21.77       24.31      1.16 o 
   5   0   2        0.22        0.34      0.18 o 
  -5   1   2       64.87       65.62      4.04 o 
  -4   1   2        0.00        0.10      0.29 o 
  -3   1   2       29.80       32.83      1.41 o 
  -2   1   2      117.48      115.19      2.14 o 
  -1   1   2        0.91        0.58      0.19 o 
   0   1   2     1203.77     1129.09      4.79 o 
   1   1   2       15.36       15.10      0.61 o 
   2   1   2      206.36      189.99      1.75 o 
   3   1   2      276.59      301.93      3.11 o 
   4   1   2        1.91        2.32      0.34 o 
   5   1   2        7.78        7.98      1.54 o 
  -5   2   2      172.61      171.18     11.69 o 
  -4   2   2       16.38       15.78      1.44 o 
  -3   2   2       28.44       26.08      1.01 o 
  -2   2   2       34.26       18.55     21.64 o 
  -1   2   2       92.81       91.02      1.30 o 
   0   2   2       88.08       96.11      1.72 o 
   1   2   2      738.20      660.03     15.68 o 
   2   2   2        3.09        2.31      0.48 o 
   3   2   2       57.35       54.68      2.07 o 
   4   2   2       13.92       13.37      1.25 o 
   5   2   2        4.10        3.85      1.06 o 
  -5   3   2       20.65       20.49      1.50 o 
  -4   3   2      161.57      169.78      5.10 o 
  -3   3   2       99.20       99.89      2.35 o 
  -2   3   2      103.07      111.05      2.06 o 
  -1   3   2      213.90      244.52      1.93 o 
   0   3   2      421.37      415.99      3.83 o 
   1   3   2      128.07      120.52      1.86 o 
   2   3   2        0.18        0.08      0.16 o 
   3   3   2        0.39        0.26      0.09 o 
   4   3   2       18.73       18.47      2.02 o 
   5   3   2        0.54       -0.19      0.48 o 
  -5   4   2       36.79       33.55      2.07 o 
  -4   4   2      291.12      297.53      7.31 o 
  -3   4   2       77.64       82.59      4.09 o 
  -2   4   2      201.59      212.13      5.19 o 
  -1   4   2     1090.49     1220.15      5.07 o 
   0   4   2      471.93      500.10      2.04 o 
   1   4   2        2.04        1.40      0.20 o 
   2   4   2       77.11       84.25      2.65 o 
   3   4   2        8.79        8.16      0.52 o 
   4   4   2        1.03        1.07      0.58 o 
   5   4   2       26.75       24.72      2.69 o 
  -5   5   2        0.02        0.43      0.27 o 
  -4   5   2      109.37      113.99      4.81 o 
  -3   5   2        9.74       11.21      1.25 o 
  -2   5   2      143.35      155.00      2.31 o 
  -1   5   2      113.33      140.05      1.80 o 
   0   5   2       26.90       29.43      0.67 o 
   1   5   2       80.71       86.87      1.34 o 
   2   5   2        3.11        3.37      0.31 o 
   3   5   2       78.38       79.24      1.76 o 
   4   5   2       19.51       19.14      2.12 o 
   5   5   2        0.16        0.19      0.38 o 
  -4   6   2        9.76        9.23      1.44 o 
  -3   6   2        2.01        1.83      0.34 o 
  -2   6   2        0.00        0.00      0.19 o 
  -1   6   2        6.84        7.96      0.35 o 
   0   6   2      359.65      387.28      4.95 o 
   1   6   2       70.69       76.94      1.52 o 
   2   6   2       13.45       14.45      0.90 o 
   3   6   2        3.11        3.46      0.41 o 
   4   6   2        5.56        5.96      1.15 o 
   5   6   2        5.65        4.62      1.25 o 
  -4   7   2       45.76       51.85      3.56 o 
  -3   7   2        0.14        0.48      0.38 o 
  -2   7   2       89.86       83.63      2.50 o 
  -1   7   2       12.22       10.21      0.51 o 
   0   7   2        1.04        1.44      0.29 o 
   1   7   2       40.15       45.20      1.35 o 
   2   7   2        6.81        7.34      0.52 o 
   3   7   2        1.20        0.96      0.38 o 
   4   7   2       83.19       81.28      4.23 o 
   5   7   2       33.55       34.34      3.17 o 
  -3   8   2        3.00        2.98      0.87 o 
  -2   8   2       22.60       19.67      0.67 o 
  -1   8   2        3.90        2.71      0.34 o 
   0   8   2        0.15        0.29      0.19 o 
   1   8   2       73.20       79.95      1.73 o 
   2   8   2        2.03        2.54      0.37 o 
   3   8   2        2.20        2.63      0.53 o 
   4   8   2        2.62        2.21      0.67 o 
  -3   9   2        6.43        9.43      1.64 o 
  -2   9   2       63.59       72.42      2.54 o 
  -1   9   2       12.38       10.87      0.96 o 
   0   9   2        5.49        5.77      0.67 o 
   1   9   2       16.15       15.40      0.64 o 
   2   9   2       19.60       19.42      1.11 o 
   3   9   2        0.92        1.13      0.30 o 
   4   9   2        0.02        0.16      0.26 o 
  -2  10   2        8.03       10.19      1.03 o 
  -1  10   2        3.48        3.37      0.67 o 
   0  10   2       15.22       14.91      1.15 o 
   1  10   2       10.73       12.70      1.15 o 
   2  10   2        0.83        0.48      0.19 o 
   3  10   2       10.02        9.43      1.15 o 
  -1  11   2       37.10       41.65      2.31 o 
   0  11   2        0.02       -0.38      0.29 o 
   1  11   2        6.54        7.98      0.96 o 
   2  11   2        4.79        3.94      0.77 o 
  -1  -9   3        8.82        9.33      1.15 o 
   0  -9   3        7.04        6.06      0.96 o 
   1  -9   3        1.14        0.67      0.38 o 
   2  -9   3       13.27       17.41      1.83 o 
  -2  -8   3        7.44        7.21      0.96 o 
  -1  -8   3        0.13        0.29      0.29 o 
   0  -8   3       63.03       65.03      2.79 o 
   1  -8   3        2.11        2.98      0.67 o 
   2  -8   3        0.02       -0.29      0.38 o 
   3  -8   3       24.32       29.53      2.60 o 
  -3  -7   3        0.74        0.58      0.29 o 
  -2  -7   3       56.29       54.93      2.60 o 
  -1  -7   3        3.55        3.94      0.67 o 
   0  -7   3       13.51       12.60      1.15 o 
   1  -7   3       37.87       38.86      2.12 o 
   2  -7   3        0.87        0.38      0.19 o 
   3  -7   3       51.02       61.37      3.56 o 
   4  -7   3       27.25       34.65      2.50 o 
  -4  -6   3       24.11       22.99      2.50 o 
  -3  -6   3        9.39       10.33      0.90 o 
  -2  -6   3        2.72        2.14      0.32 o 
  -1  -6   3       22.06       20.73      0.61 o 
   0  -6   3        6.21       18.95      1.35 o 
   1  -6   3        2.26        4.33      0.67 o 
   2  -6   3       41.41       36.79      0.89 o 
   3  -6   3       25.67       28.09      1.39 o 
   4  -6   3       21.49       18.76      2.12 o 
  -4  -5   3      216.37      210.79      4.60 o 
  -3  -5   3      109.71      107.43      4.23 o 
  -2  -5   3        7.50        7.82      0.69 o 
  -1  -5   3        6.04        7.06      0.82 o 
   0  -5   3       67.96       68.87      2.21 o 
   1  -5   3       16.64       16.74      1.15 o 
   2  -5   3      179.86      172.71      2.45 o 
   3  -5   3        2.80        3.06      0.46 o 
   4  -5   3        0.23        0.75      0.34 o 
  -4  -4   3       60.14       55.85      4.38 o 
  -3  -4   3       15.13       14.74      1.11 o 
  -2  -4   3      190.18      184.88      4.04 o 
  -1  -4   3       94.39       95.03      2.01 o 
   0  -4   3      572.92      496.81     26.31 o 
   1  -4   3       14.61       13.04      0.33 o 
   2  -4   3        0.72        0.77      0.20 o 
   3  -4   3        1.95        1.30      0.34 o 
   4  -4   3        9.84       10.17      1.02 o 
   5  -4   3        0.45        0.12      0.25 o 
  -4  -3   3       24.34       22.36      1.48 o 
  -3  -3   3      234.18      251.36     11.98 o 
  -2  -3   3       31.53       31.99      1.22 o 
  -1  -3   3      103.89      112.55      2.60 o 
   0  -3   3       66.41       65.37      1.30 o 
   1  -3   3       28.91       29.40      0.61 o 
   2  -3   3        2.95        3.89      0.33 o 
   3  -3   3       15.55       22.09      3.08 o 
   4  -3   3       93.08       86.91      3.99 o 
   5  -3   3        6.50        6.54      0.78 o 
  -5  -2   3        1.39        0.80      0.37 o 
  -4  -2   3        0.93        0.77      0.38 o 
  -3  -2   3       38.85       38.77      2.12 o 
  -2  -2   3       91.35       96.94      1.70 o 
  -1  -2   3        4.96        5.74      0.39 o 
   0  -2   3      114.66      111.36      1.26 o 
   1  -2   3      673.80      726.92      4.54 o 
   2  -2   3       28.21       29.98      2.21 o 
   3  -2   3       15.19       12.12      1.35 o 
   4  -2   3        6.74        5.92      0.69 o 
   5  -2   3        3.85        3.20      0.49 o 
  -5  -1   3        0.01        0.14      0.48 o 
  -4  -1   3      102.47      101.58      3.85 o 
  -3  -1   3        1.37        1.06      0.29 o 
  -2  -1   3        1.21        1.06      0.29 o 
  -1  -1   3      100.74       92.71      1.50 o 
   0  -1   3        7.35        5.27      0.37 o 
   1  -1   3        2.30        1.12      0.12 o 
   2  -1   3        8.26       12.44      0.61 o 
   3  -1   3       17.02       18.68      1.04 o 
   4  -1   3        9.08        8.55      0.73 o 
   5  -1   3      168.58      165.26      6.73 o 
  -5   0   3        1.51        1.35      0.39 o 
  -4   0   3       12.59       11.45      1.25 o 
  -3   0   3        6.72        7.17      0.64 o 
  -2   0   3        9.31        7.98      0.77 o 
  -1   0   3      116.79      122.87      2.31 o 
   0   0   3       33.75       32.94      0.50 o 
   1   0   3      238.89      224.96      2.26 o 
   2   0   3      260.60      280.77      3.27 o 
   3   0   3        1.81        3.38      0.34 o 
   4   0   3       23.44       25.24      1.49 o 
   5   0   3       14.54       15.58      2.12 o 
  -5   1   3        9.49        8.47      1.15 o 
  -4   1   3       34.51       35.01      2.21 o 
  -3   1   3       32.62       35.21      1.92 o 
  -2   1   3      164.53      165.36      3.75 o 
  -1   1   3       65.87       70.07      1.25 o 
   0   1   3      712.30      671.41      1.98 o 
   1   1   3       39.46       31.25      0.45 o 
   2   1   3      139.74      138.81      2.48 o 
   3   1   3       98.03      108.52      2.16 o 
   4   1   3        0.09        0.04      0.14 o 
   5   1   3        5.37        7.02      1.35 o 
  -5   2   3       43.03       40.59      2.60 o 
  -4   2   3       22.87       23.09      1.83 o 
  -3   2   3       89.53       89.08      3.27 o 
  -2   2   3      158.55      167.95      3.94 o 
  -1   2   3      327.52      326.87      4.71 o 
   0   2   3       33.35       28.71      0.62 o 
   1   2   3       65.65       51.95      1.03 o 
   2   2   3       28.05       29.53      1.64 o 
   3   2   3        0.44        1.06      0.48 o 
   4   2   3       30.70       25.28      1.88 o 
   5   2   3        0.39       -0.10      0.29 o 
  -5   3   3       76.36       78.88      3.85 o 
  -4   3   3       53.01       51.75      2.89 o 
  -3   3   3       68.27       67.01      1.94 o 
  -2   3   3      607.08      637.91      6.29 o 
  -1   3   3      270.78      257.80     20.30 o 
   0   3   3       40.28       46.25      2.10 o 
   1   3   3        1.21        0.96      0.12 o 
   2   3   3       57.98       53.20      2.31 o 
   3   3   3        1.02        1.08      0.37 o 
   4   3   3       75.00       74.07      4.04 o 
   5   3   3        5.24        6.44      1.35 o 
  -5   4   3       49.55       49.06      3.17 o 
  -4   4   3        9.51        8.66      1.25 o 
  -3   4   3      109.23      113.82      2.52 o 
  -2   4   3       32.82       42.00      1.78 o 
  -1   4   3       68.64       75.83      0.91 o 
   0   4   3       55.44       60.43      0.83 o 
   1   4   3        0.52        1.32      0.18 o 
   2   4   3      276.59      293.00      2.32 o 
   3   4   3       89.28       90.90      3.66 o 
   4   4   3        0.71        1.25      0.58 o 
   5   4   3       14.55       12.70      1.92 o 
  -4   5   3        2.68        3.17      0.77 o 
  -3   5   3        0.16        0.16      0.19 o 
  -2   5   3        4.06        5.05      0.42 o 
  -1   5   3      236.18      254.60      1.97 o 
   0   5   3       17.59       21.45      0.52 o 
   1   5   3        8.04        8.55      0.53 o 
   2   5   3        8.50        7.87      0.64 o 
   3   5   3       39.84       42.26      1.05 o 
   4   5   3       20.00       20.20      2.12 o 
   5   5   3       53.43       55.60      3.94 o 
  -4   6   3        0.25        0.58      0.19 o 
  -3   6   3       54.22       58.87      2.07 o 
  -2   6   3        3.71        3.63      0.33 o 
  -1   6   3        5.71        5.86      0.28 o 
   0   6   3       33.98       38.88      0.85 o 
   1   6   3        9.68        8.76      0.45 o 
   2   6   3       19.97       19.05      1.04 o 
   3   6   3      128.82      142.03      2.25 o 
   4   6   3       70.10       72.91      3.94 o 
   5   6   3       24.51       26.45      2.69 o 
  -4   7   3        3.41        5.87      1.15 o 
  -3   7   3        7.58        5.87      1.15 o 
  -2   7   3       26.38       22.65      0.88 o 
  -1   7   3        1.81        1.15      0.17 o 
   0   7   3       38.50       37.71      0.97 o 
   1   7   3       72.90       73.73      1.62 o 
   2   7   3        0.37        0.33      0.10 o 
   3   7   3       13.54       13.69      0.80 o 
   4   7   3        6.25        4.91      0.96 o 
   5   7   3        3.58        3.17      0.87 o 
  -3   8   3       78.55       85.90      4.71 o 
  -2   8   3        0.57        0.38      0.48 o 
  -1   8   3        0.09        0.08      0.10 o 
   0   8   3       54.14       52.33      2.02 o 
   1   8   3       21.19       23.94      1.29 o 
   2   8   3        0.21        0.18      0.15 o 
   3   8   3        0.15       -0.19      0.29 o 
   4   8   3        9.25        8.18      1.25 o 
  -3   9   3       10.06       13.18      1.92 o 
  -2   9   3        3.93        6.44      1.35 o 
  -1   9   3       23.20       22.12      2.31 o 
   0   9   3       26.67       25.26      0.98 o 
   1   9   3        0.25        0.09      0.18 o 
   2   9   3       36.24       38.27      2.89 o 
   3   9   3        9.50       12.74      0.98 o 
   4   9   3        0.06        0.19      0.48 o 
  -2  10   3       14.44       19.05      2.50 o 
  -1  10   3        2.03        2.12      0.58 o 
   0  10   3       33.83       32.32      1.64 o 
   1  10   3       16.56       15.87      1.15 o 
   2  10   3       13.62       13.93      0.76 o 
   3  10   3        8.77        9.14      1.15 o 
  -1  11   3        0.07       -0.10      0.38 o 
   0  11   3       10.16        8.66      0.87 o 
   1  11   3       23.05       21.07      1.44 o 
   2  11   3        1.64        0.29      0.48 o 
   1  12   3       43.01       39.34      2.12 o 
   0  -9   4        3.01        4.14      0.87 o 
   1  -9   4        0.03       -0.72      0.48 o 
  -1  -8   4        1.85        1.25      0.48 o 
   0  -8   4       20.23       27.70      2.02 o 
   1  -8   4        0.49        0.19      0.29 o 
   2  -8   4       31.37       32.61      2.50 o 
   3  -8   4       21.00       30.78      2.69 o 
  -2  -7   4       45.16       43.58      2.40 o 
  -1  -7   4        8.53        7.50      0.96 o 
   0  -7   4        1.26        0.58      0.19 o 
   1  -7   4       32.67       31.65      2.02 o 
   2  -7   4       22.90       22.89      1.92 o 
   3  -7   4        4.24        3.66      0.87 o 
  -3  -6   4        7.13        7.29      0.76 o 
  -2  -6   4        6.08        6.30      0.64 o 
  -1  -6   4       24.93       23.67      2.60 o 
   0  -6   4       17.34       18.47      1.35 o 
   1  -6   4       69.54       63.01      2.69 o 
   2  -6   4       23.20       23.95      1.92 o 
   3  -6   4        2.28        2.31      0.67 o 
   4  -6   4        3.57        5.48      1.25 o 
  -4  -5   4        6.86        4.82      0.71 o 
  -3  -5   4       47.44       44.78      1.90 o 
  -2  -5   4       35.70       36.81      1.52 o 
  -1  -5   4      257.36      273.51      2.55 o 
   0  -5   4        0.06       -0.10      0.19 o 
   1  -5   4        3.72        2.98      0.58 o 
   2  -5   4        0.40        0.19      0.14 o 
   3  -5   4        2.00        2.34      0.39 o 
   4  -5   4       11.25       13.08      1.44 o 
  -4  -4   4       26.79       33.81      2.02 o 
  -3  -4   4       43.28       44.54      2.31 o 
  -2  -4   4       18.29       20.68      1.44 o 
  -1  -4   4       15.62       15.49      1.06 o 
   0  -4   4        1.50        2.07      0.25 o 
   1  -4   4        6.79        8.59      0.48 o 
   2  -4   4        0.81        0.46      0.16 o 
   3  -4   4      181.35      159.73      3.28 o 
   4  -4   4       14.76       16.35      1.73 o 
   5  -4   4        5.13        5.39      1.15 o 
  -4  -3   4       25.21       27.74      1.53 o 
  -3  -3   4       30.52       29.92      1.41 o 
  -2  -3   4        0.94        0.96      0.19 o 
  -1  -3   4       15.40       17.02      0.83 o 
   0  -3   4      231.39      236.35      2.77 o 
   1  -3   4       14.34       14.79      0.43 o 
   2  -3   4       37.61       28.71      1.08 o 
   3  -3   4        0.17       -0.05      0.24 o 
   4  -3   4       11.56        8.89      0.88 o 
   5  -3   4       74.35       75.32      4.52 o 
  -4  -2   4        1.01        1.43      0.91 o 
  -3  -2   4        1.66        1.67      0.37 o 
  -2  -2   4       38.54       39.98      1.34 o 
  -1  -2   4        0.02        0.00      0.19 o 
   0  -2   4       11.92       10.68      0.40 o 
   1  -2   4       43.08       50.86      0.82 o 
   2  -2   4        2.88        4.26      0.35 o 
   3  -2   4       15.28       11.79      0.90 o 
   4  -2   4      252.93      232.11      4.32 o 
   5  -2   4        1.76        3.08      0.96 o 
  -4  -1   4        4.72        3.46      0.77 o 
  -3  -1   4        0.44        0.87      0.43 o 
  -2  -1   4        1.00        2.06      0.37 o 
  -1  -1   4       64.97       67.62      2.21 o 
   0  -1   4       37.39       32.72      0.60 o 
   1  -1   4       45.52       50.87      0.74 o 
   2  -1   4       49.23       45.26      1.42 o 
   3  -1   4       46.43       42.52      2.40 o 
   4  -1   4        3.22        3.78      0.53 o 
   5  -1   4       11.04       12.51      1.83 o 
  -5   0   4       27.67       28.09      2.31 o 
  -4   0   4       15.91       15.87      1.54 o 
  -3   0   4       91.55       93.31      3.37 o 
  -2   0   4       31.98       33.61      1.00 o 
  -1   0   4      166.64      169.60      2.03 o 
   0   0   4       67.42       55.81      0.67 o 
   1   0   4      161.12      170.58      1.32 o 
   2   0   4      156.84      160.28      8.90 o 
   3   0   4        0.02        0.19      0.34 o 
   4   0   4        0.17        0.48      0.38 o 
   5   0   4       29.96       25.88      2.69 o 
  -5   1   4        1.38        0.58      0.19 o 
  -4   1   4       57.11       53.96      2.89 o 
  -3   1   4       96.90       96.67      3.46 o 
  -2   1   4       92.85       89.65      3.27 o 
  -1   1   4        3.95        3.04      0.25 o 
   0   1   4      220.17      207.65      1.22 o 
   1   1   4      182.18      203.27      1.26 o 
   2   1   4        9.74       11.39      0.44 o 
   3   1   4      138.21      134.59      2.57 o 
   4   1   4        0.38        0.29      0.09 o 
   5   1   4       17.40       20.68      2.40 o 
  -5   2   4       33.76       33.86      2.60 o 
  -4   2   4       15.60       16.16      1.64 o 
  -3   2   4      211.40      214.13      5.29 o 
  -2   2   4       25.97       31.00      1.73 o 
  -1   2   4        8.03        6.78      0.33 o 
   0   2   4       55.14       56.66      0.72 o 
   1   2   4      194.44      199.32      1.94 o 
   2   2   4        0.15       -0.03      0.10 o 
   3   2   4      121.10      133.92      3.19 o 
   4   2   4        0.00        0.00      0.29 o 
   5   2   4        0.02        0.48      0.48 o 
  -5   3   4       20.06       18.47      1.92 o 
  -4   3   4       50.95       50.12      2.89 o 
  -3   3   4        1.43        1.20      0.30 o 
  -2   3   4       49.84       56.68      1.92 o 
  -1   3   4       11.91       10.75      1.01 o 
   0   3   4        3.98        4.29      0.52 o 
   1   3   4      548.59      615.32      2.73 o 
   2   3   4      353.96      404.01      6.25 o 
   3   3   4        0.96        0.48      0.19 o 
   4   3   4        7.77        6.25      1.15 o 
   5   3   4        9.04        9.91      1.64 o 
  -4   4   4        0.74        1.15      0.48 o 
  -3   4   4        0.13        0.19      0.16 o 
  -2   4   4       65.66       69.89      3.51 o 
  -1   4   4       14.22       11.96      0.87 o 
   0   4   4        5.71       13.47      1.78 o 
   1   4   4       45.68       48.75      1.61 o 
   2   4   4      141.18      132.05      2.60 o 
   3   4   4       58.06       56.27      2.89 o 
   4   4   4       57.38       56.27      3.37 o 
   5   4   4      198.56      210.38      7.50 o 
  -4   5   4        8.56        8.37      1.35 o 
  -3   5   4        0.36        0.26      0.17 o 
  -2   5   4       15.03       16.68      1.44 o 
  -1   5   4       11.39       13.73      0.71 o 
   0   5   4       27.28       21.94      0.49 o 
   1   5   4       48.52       47.74      1.09 o 
   2   5   4      143.94      164.28      2.05 o 
   3   5   4      119.00      119.47      4.04 o 
   4   5   4       60.70       63.20      3.66 o 
   5   5   4        0.40       -0.19      0.48 o 
  -4   6   4        5.17        4.42      1.06 o 
  -3   6   4       32.64       30.88      2.50 o 
  -2   6   4        5.18        4.11      0.27 o 
  -1   6   4        8.25        7.96      0.58 o 
   0   6   4      237.67      232.61      3.37 o 
   1   6   4       17.79       18.63      0.91 o 
   2   6   4       13.32       14.73      0.95 o 
   3   6   4       25.35       24.71      0.81 o 
   4   6   4        0.26       -0.10      0.29 o 
   5   6   4        5.31        7.60      1.44 o 
  -4   7   4       49.75       56.08      3.75 o 
  -3   7   4        2.35        1.92      0.58 o 
  -2   7   4       15.09       13.20      0.62 o 
  -1   7   4       81.99       80.45      1.68 o 
   0   7   4       25.77       26.58      0.74 o 
   1   7   4       13.04       11.99      0.61 o 
   2   7   4        0.62        0.42      0.19 o 
   3   7   4        0.75        0.36      0.09 o 
   4   7   4        1.97        1.92      0.58 o 
   5   7   4        0.04        0.48      0.38 o 
  -3   8   4        1.32        1.15      0.58 o 
  -2   8   4       10.21        8.66      1.44 o 
  -1   8   4       40.70       34.57      1.92 o 
   0   8   4        3.68        2.36      0.23 o 
   1   8   4       53.30       53.41      1.48 o 
   2   8   4        7.50        9.96      0.65 o 
   3   8   4        0.01       -0.29      0.29 o 
   4   8   4       53.07       59.54      3.37 o 
  -3   9   4        0.32        0.00      0.48 o 
  -2   9   4        1.91        0.87      0.58 o 
  -1   9   4       67.37       29.21     17.84 o 
   0   9   4       30.95       28.84      1.37 o 
   1   9   4       25.90       25.61      0.82 o 
   2   9   4       29.43       32.82      1.26 o 
   3   9   4       16.06       14.37      1.01 o 
   4   9   4       12.11       12.60      1.54 o 
  -2  10   4        0.18        0.87      0.48 o 
  -1  10   4        0.10       -0.10      0.38 o 
   0  10   4       16.06       12.33      0.96 o 
   1  10   4        6.90        6.83      0.77 o 
   2  10   4        3.05        3.26      0.72 o 
   3  10   4       45.15       50.38      1.80 o 
  -1  11   4        3.41        6.06      1.44 o 
   0  11   4       62.68       53.76      4.23 o 
   1  11   4       23.82       24.24      1.44 o 
   2  11   4       58.29       64.16      2.69 o 
   3  11   4       48.76       44.25      2.40 o 
   0  12   4        3.31        2.98      0.96 o 
   0  -8   5       17.24       17.80      1.73 o 
   1  -8   5       11.93       13.08      1.54 o 
  -2  -7   5        2.40        3.17      0.77 o 
  -1  -7   5        9.13        9.23      1.15 o 
   0  -7   5        8.93        7.50      1.06 o 
   1  -7   5       56.23       59.64      3.08 o 
   2  -7   5        8.31        7.12      1.15 o 
   3  -7   5        0.31        0.38      0.29 o 
  -2  -6   5       85.47       89.46      3.37 o 
  -1  -6   5        0.11       -0.10      0.29 o 
   0  -6   5       14.33       12.12      1.25 o 
   1  -6   5        0.54        0.38      0.29 o 
   2  -6   5        0.01       -0.48      0.38 o 
   3  -6   5       25.37       25.11      2.31 o 
  -3  -5   5        3.19        2.78      0.49 o 
  -2  -5   5        2.01        2.79      0.58 o 
  -1  -5   5       21.26       18.94      0.73 o 
   0  -5   5        2.27        1.85      0.25 o 
   1  -5   5       15.94       15.10      1.35 o 
   2  -5   5      223.16      189.66      2.12 o 
   3  -5   5       19.06       17.50      0.98 o 
   4  -5   5       12.74       12.70      1.83 o 
  -4  -4   5        8.52        6.54      0.80 o 
  -3  -4   5        1.07        0.10      0.29 o 
  -2  -4   5        0.04       -0.58      0.38 o 
  -1  -4   5       50.25       41.73      7.31 o 
   0  -4   5        0.23        0.06      0.09 o 
   1  -4   5       27.00       22.82      0.92 o 
   2  -4   5        2.94        3.22      0.33 o 
   3  -4   5       13.84       13.16      0.89 o 
   4  -4   5       83.86       80.23      3.46 o 
  -4  -3   5        0.14        0.19      0.20 o 
  -3  -3   5        7.79        8.54      0.76 o 
  -2  -3   5        0.02       -0.29      0.29 o 
  -1  -3   5        4.09        1.20      1.97 o 
   0  -3   5       28.80       29.29      0.90 o 
   1  -3   5        0.04        0.14      0.14 o 
   2  -3   5        9.17        7.64      0.48 o 
   3  -3   5      237.70      209.30      3.79 o 
   4  -3   5        3.91        6.93      1.06 o 
   5  -3   5       64.24       67.82      4.14 o 
  -4  -2   5        1.04        0.43      0.27 o 
  -3  -2   5        0.87        0.60      0.23 o 
  -2  -2   5       52.52       51.49      1.59 o 
  -1  -2   5        0.04        0.27      0.16 o 
   0  -2   5        0.44        0.33      0.09 o 
   1  -2   5      154.34      150.11      1.52 o 
   2  -2   5       23.81       23.49      1.11 o 
   3  -2   5        0.01        0.00      0.14 o 
   4  -2   5        0.51        0.19      0.29 o 
   5  -2   5        0.61        0.77      0.48 o 
  -4  -1   5       38.57       37.25      1.71 o 
  -3  -1   5       17.69       17.05      1.04 o 
  -2  -1   5       14.33       13.39      0.78 o 
  -1  -1   5       46.88       45.13      1.22 o 
   0  -1   5       34.69       32.61      0.63 o 
   1  -1   5      114.15      123.14      1.62 o 
   2  -1   5        7.88        9.13      0.44 o 
   3  -1   5        1.17        1.34      0.48 o 
   4  -1   5       18.73       12.77      0.92 o 
   5  -1   5        4.62        3.94      1.06 o 
  -4   0   5       48.73       47.75      1.87 o 
  -3   0   5       14.88       13.74      0.90 o 
  -2   0   5        3.97        2.98      0.32 o 
  -1   0   5      126.86      136.37      1.98 o 
   0   0   5      248.22      270.31      1.97 o 
   1   0   5       13.51       15.47      0.43 o 
   2   0   5      214.68      208.25      2.00 o 
   3   0   5        0.05        0.03      0.19 o 
   4   0   5       25.87       27.00      1.21 o 
   5   0   5       26.47       24.53      2.50 o 
  -4   1   5       69.80       71.09      3.46 o 
  -3   1   5        0.02        0.38      0.20 o 
  -2   1   5        0.04        0.34      0.14 o 
  -1   1   5       52.64       50.42      1.06 o 
   0   1   5      184.55      188.03      1.31 o 
   1   1   5       10.35       12.32      0.34 o 
   2   1   5      143.63      161.99      1.69 o 
   3   1   5       53.78       51.67      2.50 o 
   4   1   5       18.11       18.21      0.97 o 
   5   1   5       54.30       54.54      3.75 o 
  -4   2   5        2.37        1.35      0.48 o 
  -3   2   5       17.58       18.37      1.64 o 
  -2   2   5        2.11        1.92      0.30 o 
  -1   2   5       16.42       16.53      0.63 o 
   0   2   5      252.21      284.93      1.66 o 
   1   2   5      582.19      685.54      2.70 o 
   2   2   5        0.05        0.12      0.06 o 
   3   2   5        3.27        3.08      0.67 o 
   4   2   5       14.60       13.37      1.64 o 
   5   2   5       37.43       39.25      3.17 o 
  -4   3   5        1.54        2.31      0.67 o 
  -3   3   5       13.25       15.39      1.54 o 
  -2   3   5       38.95       40.47      1.64 o 
  -1   3   5       26.24       22.97      0.54 o 
   0   3   5       33.58       33.21      0.58 o 
   1   3   5      208.49      214.14      1.70 o 
   2   3   5      137.98      140.49      2.58 o 
   3   3   5       63.39       58.39      2.79 o 
   4   3   5      641.65      638.34     11.16 o 
   5   3   5      130.24      136.50      5.96 o 
  -4   4   5       10.99       10.58      1.44 o 
  -3   4   5       16.40       15.92      0.92 o 
  -2   4   5        1.94        2.35      0.29 o 
  -1   4   5       41.70       36.69      1.07 o 
   0   4   5       31.28       32.36      0.91 o 
   1   4   5       78.25       88.46      1.19 o 
   2   4   5      125.38      145.30      2.82 o 
   3   4   5      110.25      101.58      3.75 o 
   4   4   5        6.05        6.64      1.15 o 
   5   4   5       19.42       23.47      2.50 o 
  -4   5   5       20.21       20.30      2.12 o 
  -3   5   5        8.15        8.66      1.25 o 
  -2   5   5        1.22        1.17      0.14 o 
  -1   5   5      196.89      206.13      3.56 o 
   0   5   5       19.67       20.91      0.90 o 
   1   5   5        0.31        0.81      0.14 o 
   2   5   5       33.93       43.84      0.99 o 
   3   5   5        4.22        4.42      0.77 o 
   4   5   5        7.74        6.54      1.06 o 
   5   5   5      234.63      251.26      8.08 o 
  -4   6   5        3.74        3.17      0.87 o 
  -3   6   5       41.62       37.90      2.79 o 
  -2   6   5       78.11       54.84     11.11 o 
  -1   6   5       30.75       31.42      1.19 o 
   0   6   5       45.01       37.07      1.29 o 
   1   6   5       17.98       16.05      0.67 o 
   2   6   5        0.89        0.40      0.09 o 
   3   6   5        2.77        2.50      0.67 o 
   4   6   5        6.09        7.02      1.15 o 
   5   6   5        0.26       -0.38      0.48 o 
  -3   7   5        0.53        0.29      0.29 o 
  -2   7   5       32.90       29.72      2.40 o 
  -1   7   5        6.86        3.56      0.77 o 
   0   7   5       25.14       22.47      0.82 o 
   1   7   5        6.21        5.77      0.46 o 
   2   7   5        0.81        0.83      0.20 o 
   3   7   5       41.05       41.55      0.83 o 
   4   7   5        0.85        1.15      0.58 o 
   5   7   5       11.29       11.64      1.73 o 
  -3   8   5        0.08       -1.01      0.67 o 
  -2   8   5       72.48       55.70      3.46 o 
  -1   8   5       41.48       39.82      2.79 o 
   0   8   5       55.15       52.37      1.17 o 
   1   8   5       41.74       44.69      1.26 o 
   2   8   5      103.73      106.97      2.93 o 
   3   8   5       58.82       65.41      1.80 o 
   4   8   5        8.85        8.18      1.25 o 
  -2   9   5        2.97        2.79      0.87 o 
  -1   9   5        3.78        2.40      0.77 o 
   0   9   5       11.98       10.15      0.61 o 
   1   9   5        1.64        1.22      0.23 o 
   2   9   5      222.13      234.75      2.92 o 
   3   9   5        0.83        0.77      0.29 o 
   4   9   5       36.26       39.63      2.69 o 
  -2  10   5        6.19        8.95      1.54 o 
  -1  10   5       51.61       39.73      3.27 o 
   0  10   5       30.36       29.92      2.69 o 
   1  10   5       87.58       88.76      2.09 o 
   2  10   5       74.10       77.93      1.70 o 
   3  10   5      277.62      286.55      4.35 o 
  -1  11   5        1.33        0.77      0.48 o 
   0  11   5        1.25        2.21      0.87 o 
   1  11   5        1.91        1.90      0.33 o 
   2  11   5       15.74       15.67      1.15 o 
   3  11   5       70.04       67.53      2.98 o 
   0  12   5        0.82       -1.01      0.67 o 
   1  12   5       11.38       11.45      1.73 o 
  -1  -7   6       14.31       15.97      1.54 o 
   0  -7   6        2.89        2.31      0.67 o 
   1  -7   6        0.72        0.87      0.48 o 
   2  -7   6       29.83       28.38      2.50 o 
  -2  -6   6       22.84       20.59      1.73 o 
  -1  -6   6        0.26       -0.58      0.38 o 
   0  -6   6       12.99       14.91      1.44 o 
   1  -6   6      162.68      157.47      4.91 o 
   2  -6   6       15.46       12.70      1.54 o 
   3  -6   6       26.19       26.65      2.50 o 
  -3  -5   6        2.06        1.92      0.48 o 
  -2  -5   6       11.87       10.77      1.15 o 
  -1  -5   6        9.25       10.00      1.06 o 
   0  -5   6        5.78        4.62      0.77 o 
   1  -5   6        5.85        5.96      0.87 o 
   2  -5   6        9.14        9.91      1.25 o 
   3  -5   6       64.45       62.14      3.66 o 
  -3  -4   6        0.29        0.10      0.29 o 
  -2  -4   6        0.43        1.06      0.38 o 
  -1  -4   6        9.58        9.04      0.96 o 
   0  -4   6        1.08        0.38      0.14 o 
   1  -4   6        1.23        1.04      0.29 o 
   2  -4   6      118.01       99.61      1.86 o 
   3  -4   6        5.25        7.56      0.66 o 
   4  -4   6       58.27       63.39      4.04 o 
  -3  -3   6       35.81       31.55      1.92 o 
  -2  -3   6        5.46        5.96      0.77 o 
  -1  -3   6        1.77        2.21      0.48 o 
   0  -3   6      127.16      127.01      2.15 o 
   1  -3   6        0.37        0.33      0.29 o 
   2  -3   6        0.00        0.00      0.06 o 
   3  -3   6        4.90        4.44      0.55 o 
   4  -3   6        2.94        3.46      0.67 o 
  -4  -2   6        5.80        3.85      0.55 o 
  -3  -2   6        0.19       -0.13      0.16 o 
  -2  -2   6       44.31       46.37      1.55 o 
  -1  -2   6        2.38        2.21      0.38 o 
   0  -2   6       53.21       16.35     27.03 o 
   1  -2   6       48.97       48.09      1.03 o 
   2  -2   6        1.05        1.27      0.21 o 
   3  -2   6        5.56        3.43      0.33 o 
   4  -2   6       17.76       18.47      1.73 o 
   5  -2   6        0.01       -0.10      0.38 o 
  -4  -1   6        4.22        3.74      0.53 o 
  -3  -1   6        2.03        1.38      0.32 o 
  -2  -1   6       52.16       53.75      1.62 o 
  -1  -1   6      147.54      150.84      1.90 o 
   0  -1   6        0.97        0.38      0.27 o 
   1  -1   6       77.92       77.89      1.18 o 
   2  -1   6        0.00        0.06      0.11 o 
   3  -1   6        7.50        7.47      0.52 o 
   4  -1   6       14.86       10.87      1.35 o 
   5  -1   6       14.07       15.68      1.92 o 
  -4   0   6        5.97        5.99      0.69 o 
  -3   0   6        0.62        0.17      0.16 o 
  -2   0   6       30.67       30.25      1.12 o 
  -1   0   6      109.08      118.12      2.02 o 
   0   0   6       17.87       17.46      0.54 o 
   1   0   6      125.12      136.10      1.52 o 
   2   0   6      266.24      251.71      2.70 o 
   3   0   6      130.66      123.93      3.03 o 
   4   0   6       42.76       39.38      1.49 o 
   5   0   6        0.01        0.38      0.38 o 
  -4   1   6        4.16        4.33      0.58 o 
  -3   1   6        7.29        7.09      0.62 o 
  -2   1   6        2.01        1.30      0.18 o 
  -1   1   6       38.99       45.81      0.90 o 
   0   1   6      285.92      306.10      2.14 o 
   1   1   6        4.53        3.79      0.24 o 
   2   1   6       84.41       82.94      1.19 o 
   3   1   6       32.66       32.12      1.39 o 
   4   1   6      157.24      143.09      2.17 o 
   5   1   6        7.01        7.79      1.35 o 
  -4   2   6        1.46        1.64      0.58 o 
  -3   2   6       28.12       29.18      1.15 o 
  -2   2   6       18.91       20.40      0.83 o 
  -1   2   6       11.34       11.58      0.41 o 
   0   2   6      149.33      163.05      1.44 o 
   1   2   6      113.12      104.46      1.12 o 
   2   2   6       60.39       66.79      1.15 o 
   3   2   6     1187.12     1099.71     10.49 o 
   4   2   6      259.86      244.62      6.54 o 
   5   2   6       16.18       15.68      2.02 o 
  -4   3   6       12.94       13.56      1.64 o 
  -3   3   6        0.39        0.43      0.24 o 
  -2   3   6       57.47       57.70      1.83 o 
  -1   3   6        0.06        0.12      0.11 o 
   0   3   6       21.49       28.15      1.44 o 
   1   3   6       38.71       42.70      0.81 o 
   2   3   6      140.29      135.66      1.64 o 
   3   3   6       13.83       13.85      1.35 o 
   4   3   6        1.91        1.54      0.48 o 
   5   3   6       52.09       50.89      3.56 o 
  -4   4   6        7.49        7.70      1.25 o 
  -3   4   6        0.21        0.58      0.53 o 
  -2   4   6       66.27       62.52      1.16 o 
  -1   4   6        0.20        0.00      0.19 o 
   0   4   6        1.36        0.55      0.08 o 
   1   4   6       16.73       24.37      0.65 o 
   2   4   6       32.87       31.82      0.76 o 
   3   4   6        4.78        5.19      0.87 o 
   4   4   6      239.15      238.66      6.64 o 
   5   4   6       68.82       69.93      4.14 o 
  -4   5   6       38.99       38.77      2.98 o 
  -3   5   6       51.75       51.56      3.08 o 
  -2   5   6       29.11       30.49      2.21 o 
  -1   5   6       75.31       72.53      2.98 o 
   0   5   6       96.90       92.37      1.74 o 
   1   5   6        0.13        0.28      0.14 o 
   2   5   6        2.79        2.19      0.21 o 
   3   5   6       21.27       19.24      1.64 o 
   4   5   6        0.00       -0.19      0.29 o 
   5   5   6       85.36       83.11      4.52 o 
  -3   6   6       14.42       14.43      1.73 o 
  -2   6   6        9.50        7.02      1.15 o 
  -1   6   6        2.26        2.02      0.58 o 
   0   6   6      124.22      120.96      2.42 o 
   1   6   6       20.82       21.39      0.67 o 
   2   6   6        9.59       10.90      0.62 o 
   3   6   6        0.47        3.46      0.77 o 
   4   6   6       15.31       13.95      1.64 o 
   5   6   6       84.13       90.13      4.81 o 
  -3   7   6       38.82       30.40      2.60 o 
  -2   7   6       38.79       38.77      2.79 o 
  -1   7   6       69.21       62.43      3.17 o 
   0   7   6       30.24       28.95      1.92 o 
   1   7   6      283.74      286.74      3.57 o 
   2   7   6      195.71      200.95      3.37 o 
   3   7   6        4.84        3.64      0.67 o 
   4   7   6       10.55        9.14      1.35 o 
   5   7   6        1.03        0.67      0.48 o 
  -3   8   6        2.35        2.12      0.77 o 
  -2   8   6        0.04        0.19      0.19 o 
  -1   8   6       13.67       10.97      1.44 o 
   0   8   6       14.38        7.84      3.08 o 
   1   8   6      551.42      550.33      3.81 o 
   2   8   6        3.97        3.37      0.41 o 
   3   8   6      120.70      125.53      4.23 o 
   4   8   6        3.36        4.52      0.96 o 
  -2   9   6       21.09       13.85      1.83 o 
  -1   9   6       23.87       23.18      2.21 o 
   0   9   6       72.13       53.78     11.83 o 
   1   9   6       85.74       84.33      2.12 o 
   2   9   6      335.56      343.90      3.48 o 
   3   9   6       24.12       27.51      1.92 o 
   4   9   6       12.37       13.56      1.64 o 
  -2  10   6        1.28        1.25      0.48 o 
  -1  10   6        0.28        0.38      0.38 o 
   0  10   6        5.44        6.25      1.15 o 
   1  10   6        5.27        4.62      0.96 o 
   2  10   6       98.96      100.38      1.89 o 
   3  10   6        4.47        3.90      0.77 o 
  -1  11   6        0.22        1.25      0.67 o 
   0  11   6       12.42       10.77      1.64 o 
   1  11   6        7.12        7.89      1.35 o 
   2  11   6       13.19       13.79      0.72 o 
   3  11   6        1.42        1.29      0.32 o 
   0  12   6        0.02        1.35      0.67 o 
   1  12   6        1.33        1.64      0.67 o 
  -1  -6   7        0.02       -0.29      0.38 o 
   0  -6   7        3.79        4.23      0.87 o 
   1  -6   7        2.14        2.12      0.58 o 
   2  -6   7       32.30       32.90      2.60 o 
  -2  -5   7        1.43        1.15      0.48 o 
  -1  -5   7       13.42       10.97      1.25 o 
   0  -5   7        0.48        1.15      0.48 o 
   1  -5   7       27.47       25.97      2.02 o 
   2  -5   7        4.42        6.16      1.06 o 
   3  -5   7       31.66       32.22      2.79 o 
  -2  -4   7        0.88        0.48      0.19 o 
  -1  -4   7       52.73       53.10      2.50 o 
   0  -4   7        2.87        3.27      0.67 o 
   1  -4   7        1.37        1.64      0.48 o 
   2  -4   7       16.77       13.58      0.77 o 
   3  -4   7        4.83        5.29      1.15 o 
  -3  -3   7       32.62       35.30      2.02 o 
  -2  -3   7        0.01        0.00      0.19 o 
  -1  -3   7       16.88       17.60      1.35 o 
   0  -3   7      115.25      116.30      3.46 o 
   1  -3   7        2.85        0.34      1.20 o 
   2  -3   7        0.47        0.19      0.14 o 
   3  -3   7       27.89       30.56      1.68 o 
   4  -3   7        0.50        0.23      0.18 o 
  -3  -2   7       17.60       14.32      1.03 o 
  -2  -2   7       69.85       65.74      1.97 o 
  -1  -2   7        0.00        0.27      0.43 o 
   0  -2   7        3.09        3.66      0.58 o 
   1  -2   7        7.81        7.31      0.87 o 
   2  -2   7        0.34        0.10      0.09 o 
   3  -2   7        0.54        0.22      0.17 o 
   4  -2   7       10.40       10.49      1.25 o 
  -3  -1   7        9.28        7.10      0.71 o 
  -2  -1   7       46.73       47.33      1.57 o 
  -1  -1   7        8.25        7.10      0.60 o 
   0  -1   7       67.29       68.59      2.31 o 
   1  -1   7      426.33      407.71      3.85 o 
   2  -1   7      339.35      335.92      3.31 o 
   3  -1   7       25.96       25.34      1.30 o 
   4  -1   7        6.53        4.23      0.87 o 
   5  -1   7        0.11       -0.58      0.38 o 
  -3   0   7        2.85        1.96      0.48 o 
  -2   0   7        5.49        4.86      0.48 o 
  -1   0   7       78.12       79.08      1.80 o 
   0   0   7        7.44        6.97      0.37 o 
   1   0   7      170.47      166.48      2.22 o 
   2   0   7       73.65       73.79      1.39 o 
   3   0   7      277.08      269.46      3.17 o 
   4   0   7       14.06       12.31      1.44 o 
   5   0   7       41.42       48.19      3.37 o 
  -4   1   7       10.75       11.54      1.64 o 
  -3   1   7        6.23        6.49      0.87 o 
  -2   1   7        0.38        0.62      0.17 o 
  -1   1   7       42.86       47.53      3.27 o 
   0   1   7       27.04       25.54      0.79 o 
   1   1   7       16.57       17.14      0.47 o 
   2   1   7     1222.17     1201.85     10.32 o 
   3   1   7      299.97      308.31      3.61 o 
   4   1   7       23.82       23.47      2.02 o 
   5   1   7        0.09       -0.10      0.29 o 
  -4   2   7        0.95        1.25      0.58 o 
  -3   2   7       53.10       56.87      1.63 o 
  -2   2   7       25.78       28.06      0.99 o 
  -1   2   7       11.39       12.91      0.64 o 
   0   2   7        2.56        1.80      0.14 o 
   1   2   7       72.01       74.33      0.97 o 
   2   2   7        3.59        4.36      0.32 o 
   3   2   7       17.38       19.05      0.77 o 
   4   2   7       26.28       26.16      2.12 o 
   5   2   7        0.36       -0.10      0.29 o 
  -4   3   7        1.58        1.92      0.67 o 
  -3   3   7       11.95       13.27      1.54 o 
  -2   3   7       24.95       26.80      0.87 o 
  -1   3   7        0.62        0.87      0.17 o 
   0   3   7        0.30        0.84      0.08 o 
   1   3   7       65.40       58.87      0.94 o 
   2   3   7        3.15        3.35      0.29 o 
   3   3   7      143.12      159.39      4.81 o 
   4   3   7       57.28       58.58      3.17 o 
   5   3   7        3.44        3.56      0.96 o 
  -3   4   7       27.32       30.01      2.31 o 
  -2   4   7       53.59       50.74      4.95 o 
  -1   4   7      162.83      166.99      4.52 o 
   0   4   7       13.45       14.99      0.72 o 
   1   4   7        9.01        6.60      0.36 o 
   2   4   7       30.50       24.85      0.66 o 
   3   4   7        0.29        0.58      0.38 o 
   4   4   7      162.67      155.64      5.29 o 
   5   4   7        1.96        2.40      0.67 o 
  -3   5   7        7.17        6.83      1.15 o 
  -2   5   7        0.09       -0.10      0.29 o 
  -1   5   7      266.42      260.30      5.96 o 
   0   5   7       69.34       73.40      5.77 o 
   1   5   7        3.38        2.93      0.24 o 
   2   5   7        5.88        6.67      0.42 o 
   3   5   7        3.14        2.31      0.58 o 
   4   5   7       75.50       74.65      3.75 o 
   5   5   7        0.02       -0.29      0.38 o 
  -3   6   7       22.90       24.05      2.31 o 
  -2   6   7       50.63       52.62      3.08 o 
  -1   6   7        7.27        7.50      1.06 o 
   0   6   7      352.26      352.65      6.54 o 
   1   6   7      361.81      373.60      3.00 o 
   2   6   7        1.16        0.99      0.18 o 
   3   6   7       38.89       36.36      2.31 o 
   4   6   7       13.89       15.97      1.73 o 
   5   6   7       27.03       24.82      2.40 o 
  -3   7   7        0.27        0.19      0.19 o 
  -2   7   7        8.52        8.18      1.25 o 
  -1   7   7       14.16       12.51      1.44 o 
   0   7   7      681.48      691.25      9.72 o 
   1   7   7        8.59        8.75      0.47 o 
   2   7   7      209.10      211.37      2.64 o 
   3   7   7       17.87       18.57      1.64 o 
   4   7   7       50.33       54.25      3.27 o 
  -2   8   7        8.47        8.75      1.35 o 
  -1   8   7       26.98       25.49      2.21 o 
   0   8   7       80.80       79.07      3.56 o 
   1   8   7      220.67      218.55      1.95 o 
   2   8   7        8.37        9.42      0.67 o 
   3   8   7       15.61       15.10      1.44 o 
   4   8   7        1.05        1.73      0.58 o 
  -2   9   7        0.76        2.12      0.77 o 
  -1   9   7       10.46       10.68      1.54 o 
   0   9   7        0.93        1.54      0.58 o 
   1   9   7       62.37       61.51      1.22 o 
   2   9   7       18.38       17.92      0.98 o 
   3   9   7        1.46        0.96      0.38 o 
   4   9   7       15.33       15.87      1.73 o 
  -1  10   7        8.72       10.97      1.54 o 
   0  10   7       20.95       22.03      2.02 o 
   1  10   7        5.59        5.19      0.96 o 
   2  10   7       10.92       12.02      0.66 o 
   3  10   7        1.00        0.19      0.29 o 
  -1  11   7        7.49        9.62      1.54 o 
   0  11   7        1.68        2.12      0.77 o 
   1  11   7       16.42       17.60      1.83 o 
   2  11   7       52.83       52.23      2.40 o 
   3  11   7       16.41       15.03      1.02 o 
   1  12   7        0.80        0.29      0.29 o 
  -1  -5   8        1.61        1.15      0.48 o 
   0  -5   8        5.85        5.19      0.87 o 
   1  -5   8       15.27       15.10      1.64 o 
   2  -5   8        5.48        4.71      1.06 o 
  -2  -4   8        6.85        6.16      0.87 o 
  -1  -4   8      129.89      136.31      4.23 o 
   0  -4   8       25.50       25.49      1.83 o 
   1  -4   8        0.68        0.48      0.29 o 
   2  -4   8       26.63       33.96      2.60 o 
   3  -4   8        2.32        2.31      0.77 o 
  -2  -3   8        0.00       -0.43      0.29 o 
  -1  -3   8        3.86        4.52      0.77 o 
   0  -3   8       32.63       32.80      2.02 o 
   1  -3   8        7.80        6.54      0.96 o 
   2  -3   8        6.73        7.55      0.59 o 
   3  -3   8        0.97        0.46      0.16 o 
  -3  -2   8       13.06       13.27      1.25 o 
  -2  -2   8        3.00        2.50      0.48 o 
  -1  -2   8       33.94       34.15      1.83 o 
   0  -2   8      327.32      334.19      4.11 o 
   1  -2   8      405.93      414.80      5.06 o 
   2  -2   8       16.81       16.31      0.89 o 
   3  -2   8       18.98       14.90      0.96 o 
   4  -2   8        5.75        7.50      1.06 o 
  -3  -1   8        1.05        0.63      0.27 o 
  -2  -1   8       15.73       14.82      0.94 o 
  -1  -1   8        3.60        2.89      0.39 o 
   0  -1   8      120.71      124.96      3.46 o 
   1  -1   8       92.81       91.92      2.31 o 
   2  -1   8      239.54      228.65      3.66 o 
   3  -1   8       12.73       12.14      0.92 o 
   4  -1   8       93.04      102.06      4.14 o 
  -3   0   8        0.03        0.12      0.87 o 
  -2   0   8        3.07        2.75      0.37 o 
  -1   0   8        3.25        3.69      0.46 o 
   0   0   8        0.18        0.48      0.20 o 
   1   0   8      663.43      657.68      8.56 o 
   2   0   8      159.80      159.57      2.38 o 
   3   0   8       17.18       16.61      0.82 o 
   4   0   8        0.16        0.67      0.38 o 
   5   0   8       20.49       21.93      2.21 o 
  -3   1   8       43.61       42.35      1.54 o 
  -2   1   8        8.93        9.45      0.66 o 
  -1   1   8        0.49        0.67      0.34 o 
   0   1   8       10.51       10.13      0.54 o 
   1   1   8        8.13        7.50      0.37 o 
   2   1   8       63.42       63.05      1.48 o 
   3   1   8        0.52        0.71      0.19 o 
   4   1   8        0.78        0.67      0.38 o 
   5   1   8       36.95       43.09      3.08 o 
  -3   2   8       62.90       62.91      3.46 o 
  -2   2   8        1.33        1.03      0.25 o 
  -1   2   8        2.86        2.71      0.34 o 
   0   2   8       49.22       42.81      1.74 o 
   1   2   8        1.04        0.80      0.12 o 
   2   2   8       37.80       42.25      1.21 o 
   3   2   8       14.45       15.07      0.78 o 
   4   2   8        3.73        4.14      0.87 o 
   5   2   8        3.23        1.92      0.58 o 
  -3   3   8       18.00       18.95      1.92 o 
  -2   3   8      111.53      115.22      2.60 o 
  -1   3   8       37.60       38.42      1.16 o 
   0   3   8       19.97       18.30      0.69 o 
   1   3   8       18.84       16.45      0.53 o 
   2   3   8        2.84        3.53      0.33 o 
   3   3   8      142.58      122.28      7.60 o 
   4   3   8        0.32        0.77      0.48 o 
   5   3   8        0.72        1.25      0.58 o 
  -3   4   8        0.42       -0.10      0.38 o 
  -2   4   8      278.90      279.73      6.64 o 
  -1   4   8      101.00       68.94     20.87 o 
   0   4   8       35.73       34.21      1.78 o 
   1   4   8       13.38       16.81      0.56 o 
   2   4   8        7.28        5.65      0.34 o 
   3   4   8       76.31       70.13      3.08 o 
   4   4   8       28.91       32.51      2.50 o 
   5   4   8        4.24        3.37      0.96 o 
  -3   5   8       19.12       17.03      1.92 o 
  -2   5   8        0.26       -0.10      0.29 o 
  -1   5   8      192.53      193.93      5.29 o 
   0   5   8      296.41      297.82      5.96 o 
   1   5   8        1.02        0.79      0.13 o 
   2   5   8       79.58       73.10      2.11 o 
   3   5   8       45.00       47.13      2.50 o 
   4   5   8        9.02       10.68      1.44 o 
  -3   6   8        1.85        2.12      0.67 o 
  -2   6   8        6.31        4.42      0.87 o 
  -1   6   8      438.45      454.23      8.37 o 
   0   6   8        6.37        6.06      0.87 o 
   1   6   8      203.37      211.13      4.95 o 
   2   6   8       50.60       45.94      1.17 o 
   3   6   8       99.63       91.48      3.56 o 
   4   6   8        6.97        6.35      1.15 o 
  -2   7   8        1.11        0.58      0.38 o 
  -1   7   8       67.03       72.63      3.56 o 
   0   7   8       47.05       45.11      2.50 o 
   1   7   8        2.83        2.30      0.22 o 
   2   7   8       13.89       13.59      0.68 o 
   3   7   8        6.04        5.96      0.96 o 
   4   7   8        4.83        4.42      0.96 o 
  -2   8   8       14.06       16.06      1.92 o 
  -1   8   8        9.03        9.23      1.35 o 
   0   8   8       11.69       11.35      1.35 o 
   1   8   8       20.03       18.99      0.63 o 
   2   8   8        0.06        0.05      0.07 o 
   3   8   8       23.05       22.70      1.83 o 
   4   8   8       34.67       36.65      2.60 o 
  -2   9   8        5.32        6.64      1.25 o 
  -1   9   8       26.64       29.92      2.50 o 
   0   9   8        4.65        3.66      0.87 o 
   1   9   8       42.93       42.81      2.50 o 
   2   9   8        1.07        1.17      0.27 o 
   3   9   8        0.04        0.00      0.29 o 
   4   9   8       25.03       26.07      2.21 o 
  -1  10   8        0.46        0.19      0.29 o 
   0  10   8        1.32        0.58      0.29 o 
   1  10   8       32.89       32.42      2.31 o 
   2  10   8        0.65        0.67      0.29 o 
   3  10   8        6.17        6.64      0.96 o 
   0  11   8        0.77        0.38      0.38 o 
   1  11   8       64.41       63.20      3.37 o 
   2  11   8        1.29        1.15      0.38 o 
  -1  -4   9       55.92       63.20      3.08 o 
   0  -4   9        9.25        9.52      1.25 o 
   1  -4   9       21.40       25.40      2.21 o 
   2  -4   9        3.26        4.52      1.06 o 
  -1  -3   9      155.27      163.24      4.62 o 
   0  -3   9      249.61      258.18      5.96 o 
   1  -3   9        7.93        7.79      1.15 o 
   2  -3   9       22.22       21.07      2.12 o 
   3  -3   9       13.38       17.70      2.12 o 
  -2  -2   9        1.21        0.96      0.38 o 
  -1  -2   9       48.08       49.54      2.40 o 
   0  -2   9       72.98       73.49      3.08 o 
   1  -2   9      109.33      106.97      4.04 o 
   2  -2   9        5.20        4.45      0.58 o 
   3  -2   9      121.12      127.50      5.77 o 
  -2  -1   9        0.14        0.10      0.17 o 
  -1  -1   9        3.36        3.98      0.49 o 
   0  -1   9      207.71      224.32      5.19 o 
   1  -1   9       19.79       17.89      1.54 o 
   2  -1   9        8.81        7.92      0.67 o 
   3  -1   9        1.40        1.51      0.32 o 
   4  -1   9        7.36        6.06      0.96 o 
  -2   0   9        1.03        0.87      0.23 o 
  -1   0   9        0.15        0.03      0.10 o 
   0   0   9       30.23       33.10      1.45 o 
   1   0   9       63.38       61.08      2.79 o 
   2   0   9        6.76        6.16      0.62 o 
   3   0   9        0.92        1.47      0.63 o 
   4   0   9       56.14       61.85      3.08 o 
  -2   1   9        2.56        2.22      0.53 o 
  -1   1   9       31.90       36.08      1.39 o 
   0   1   9        1.06        0.67      0.29 o 
   1   1   9        2.48        2.50      0.58 o 
   2   1   9        1.51        1.47      0.30 o 
   3   1   9        0.38        0.29      0.10 o 
   4   1   9        3.46        3.56      0.77 o 
  -2   2   9       38.71       41.27      2.69 o 
  -1   2   9       21.61       23.61      1.05 o 
   0   2   9        1.12        1.20      0.20 o 
   1   2   9        1.36        1.71      0.19 o 
   2   2   9       53.44       50.03      1.42 o 
   3   2   9        2.10        1.83      0.48 o 
   4   2   9        4.12        3.94      0.87 o 
  -2   3   9       90.40       91.96      3.94 o 
  -1   3   9       43.71       45.48      1.59 o 
   0   3   9        8.54       13.82      1.06 o 
   1   3   9       48.26       41.11      1.33 o 
   2   3   9       80.09       72.74      2.98 o 
   3   3   9       90.08       91.87      3.46 o 
   4   3   9        6.17        5.10      0.96 o 
  -2   4   9       59.11       62.62      3.37 o 
  -1   4   9      121.37      126.49      4.33 o 
   0   4   9       11.89       11.75      0.66 o 
   1   4   9      113.34      102.23      1.93 o 
   2   4   9       52.90       54.59      1.13 o 
   3   4   9        0.21        0.38      0.29 o 
   4   4   9        2.48        2.79      0.77 o 
  -2   5   9      153.41      156.41      5.29 o 
  -1   5   9        0.45        0.10      0.29 o 
   0   5   9      100.91       96.29      3.56 o 
   1   5   9       87.44       80.28      1.85 o 
   2   5   9      105.61       90.78      1.61 o 
   3   5   9       10.89        9.04      1.15 o 
   4   5   9       11.07       12.60      1.54 o 
  -2   6   9       57.73       64.16      3.56 o 
  -1   6   9        0.01       -0.19      0.29 o 
   0   6   9       33.33       31.74      2.12 o 
   1   6   9        7.06        6.73      0.38 o 
   2   6   9       17.71       15.86      0.70 o 
   3   6   9        0.01       -0.19      0.29 o 
   4   6   9        1.79        2.50      0.67 o 
  -2   7   9        8.19        9.62      1.44 o 
  -1   7   9        0.01       -0.10      0.29 o 
   0   7   9        8.01        6.35      0.96 o 
   1   7   9        0.00        0.25      0.19 o 
   2   7   9       23.97       23.55      1.08 o 
   3   7   9       29.78       26.16      1.92 o 
   4   7   9       33.54       33.38      2.50 o 
  -2   8   9       16.23       19.05      2.12 o 
  -1   8   9        7.76        8.08      1.25 o 
   0   8   9       34.11       33.96      2.31 o 
   1   8   9        3.90        3.56      0.67 o 
   2   8   9        0.02       -0.06      0.09 o 
   3   8   9       33.34       33.19      2.21 o 
   4   8   9        0.26        0.19      0.29 o 
  -1   9   9        8.15        9.43      1.44 o 
   0   9   9       21.29       23.09      2.02 o 
   1   9   9        9.95       10.97      1.25 o 
   2   9   9       11.03       14.24      1.35 o 
   3   9   9       29.46       28.86      2.12 o 
  -1  10   9        0.75        0.48      0.29 o 
   0  10   9       96.81      103.99      4.42 o 
   1  10   9        0.27        0.10      0.19 o 
   2  10   9        9.81        8.85      1.06 o 
   3  10   9        9.66        7.60      1.06 o 
   0  11   9       35.45       39.25      2.89 o 
   1  11   9        0.37        0.38      0.38 o 
   2  11   9        9.43        8.37      1.06 o 
   0  -3  10       28.12       33.09      2.40 o 
   1  -3  10        0.23       -0.10      0.29 o 
  -1  -2  10       45.93       47.71      2.50 o 
   0  -2  10        2.50        1.92      0.48 o 
   1  -2  10        4.10        3.37      0.67 o 
   2  -2  10        1.92        2.12      0.77 o 
  -1  -1  10       27.96       30.20      1.92 o 
   0  -1  10       34.32       34.34      2.21 o 
   1  -1  10        8.57        6.64      1.06 o 
   2  -1  10        1.25        0.77      0.48 o 
   3  -1  10       53.81       55.84      2.40 o 
  -1   0  10        3.18        3.31      0.53 o 
   0   0  10        0.87        1.25      0.38 o 
   1   0  10       11.66       11.06      1.35 o 
   2   0  10        1.10        1.68      0.32 o 
   3   0  10        2.56        1.89      0.39 o 
   4   0  10        2.09        2.89      0.77 o 
  -2   1  10       15.52       13.56      1.64 o 
  -1   1  10        4.16        4.29      0.53 o 
   0   1  10        0.18       -0.05      0.14 o 
   1   1  10        6.47        5.10      0.87 o 
   2   1  10       10.33        9.49      1.15 o 
   3   1  10        4.47        4.33      0.77 o 
   4   1  10       48.43       50.50      2.89 o 
  -2   2  10       32.38       33.38      2.60 o 
  -1   2  10        2.07        2.15      0.39 o 
   0   2  10       75.18       76.63      2.31 o 
   1   2  10       75.36       74.93      2.28 o 
   2   2  10       83.59       83.56      2.40 o 
   3   2  10        1.18        1.06      0.38 o 
   4   2  10       27.57       29.82      2.21 o 
  -2   3  10       26.49       27.03      2.31 o 
  -1   3  10       16.68       17.70      1.73 o 
   0   3  10      101.97      105.81      5.05 o 
   1   3  10       24.77       27.32      2.07 o 
   2   3  10        0.01       -0.10      0.19 o 
   3   3  10        0.67        0.87      0.38 o 
   4   3  10       18.90       16.74      1.73 o 
  -2   4  10        3.51        4.71      0.96 o 
  -1   4  10       33.05       33.38      2.40 o 
   0   4  10       85.34       92.03      8.08 o 
   1   4  10       58.44       48.00      2.50 o 
   2   4  10       11.04        8.60      0.71 o 
   3   4  10        0.11       -0.19      0.29 o 
   4   4  10       22.68       25.40      2.12 o 
  -2   5  10        8.63       10.87      1.54 o 
  -1   5  10       41.40       46.27      2.79 o 
   0   5  10        0.21        0.00      0.19 o 
   1   5  10       22.88       21.45      1.64 o 
   2   5  10        6.10        5.67      0.58 o 
   3   5  10        1.90        2.98      0.67 o 
   4   5  10       49.33       50.89      3.08 o 
  -2   6  10        1.04        0.87      0.48 o 
  -1   6  10        0.38       -0.10      0.19 o 
   0   6  10        0.89        1.73      0.58 o 
   1   6  10       14.99       13.85      1.35 o 
   2   6  10       10.37        8.54      0.67 o 
   3   6  10       15.13       13.85      1.44 o 
   4   6  10        0.16        0.00      0.29 o 
  -1   7  10        5.21        5.29      1.06 o 
   0   7  10        0.18       -0.10      0.19 o 
   1   7  10        0.18        0.38      0.29 o 
   2   7  10       24.37       23.20      1.15 o 
   3   7  10        1.52        2.89      0.67 o 
  -1   8  10       16.18       20.87      2.02 o 
   0   8  10       30.47       29.72      2.21 o 
   1   8  10       13.93       17.41      1.54 o 
   2   8  10       25.93       22.41      1.73 o 
   3   8  10       13.21       13.95      1.44 o 
  -1   9  10       77.27       87.54      4.33 o 
   0   9  10        3.26        1.92      0.58 o 
   1   9  10        0.19       -0.48      0.38 o 
   2   9  10       33.83       35.30      2.21 o 
   3   9  10        1.31        0.87      0.38 o 
   0  10  10        0.09        0.10      0.29 o 
   1  10  10        4.04        3.27      0.67 o 
   2  10  10        9.54       12.60      1.35 o 
   0  -1  11        5.85        5.00      0.87 o 
   1  -1  11        1.69        2.21      0.67 o 
   2  -1  11        0.81        0.96      0.48 o 
   0   0  11        0.09        0.19      0.29 o 
   1   0  11       20.02       21.45      2.02 o 
   2   0  11        0.90        0.67      0.29 o 
   3   0  11       14.45       14.42      1.49 o 
  -1   1  11       50.91       54.25      3.27 o 
   0   1  11       46.85       48.02      1.96 o 
   1   1  11       31.75       33.57      2.40 o 
   2   1  11        4.39        4.40      0.57 o 
   3   1  11       31.79       30.69      2.02 o 
  -1   2  11       60.07       58.00      3.37 o 
   0   2  11        5.48        5.93      0.67 o 
   1   2  11        0.70        1.15      0.38 o 
   2   2  11        5.07        5.66      0.67 o 
   3   2  11       47.84       49.64      2.60 o 
  -1   3  11       46.18       48.29      3.08 o 
   0   3  11       10.12        6.93      1.06 o 
   1   3  11        4.12        3.72      0.54 o 
   2   3  11        6.17        6.93      0.96 o 
   3   3  11       47.17       49.92      2.69 o 
  -1   4  11        2.09        1.64      0.48 o 
   0   4  11       15.89       13.95      1.54 o 
   1   4  11        7.28        5.00      0.87 o 
   2   4  11        1.45        1.35      0.48 o 
   3   4  11       34.97       35.98      2.31 o 
  -1   5  11        4.83        5.48      1.06 o 
   0   5  11        4.26        3.17      0.77 o 
   1   5  11        0.04       -0.43      0.29 o 
   2   5  11        0.20        0.00      0.24 o 
   3   5  11        0.63        0.19      0.29 o 
  -1   6  11        3.65        3.94      0.87 o 
   0   6  11        2.65        2.21      0.58 o 
   1   6  11        8.32        7.98      1.06 o 
   2   6  11        8.97       12.31      1.35 o 
   3   6  11        1.95        0.87      0.38 o 
  -1   7  11       26.30       27.42      2.31 o 
   0   7  11       10.58       14.14      1.54 o 
   1   7  11       12.45       10.97      1.25 o 
   2   7  11       41.18       39.25      2.40 o 
   3   7  11       21.85       21.93      1.92 o 
  -1   8  11        1.92        1.25      0.58 o 
   0   8  11        4.69        4.91      0.96 o 
   1   8  11       64.63       73.11      3.27 o 
   2   8  11        0.62        0.38      0.29 o 
   0   9  11        0.00       -0.58      0.38 o 
   1   9  11        5.62        7.31      1.06 o 
   2   9  11        7.58       10.58      1.25 o 
   1   1  12        4.50        6.83      1.15 o 
   2   1  12       58.80       72.82      4.04 o 
   0   2  12        0.02        0.19      0.19 o 
   1   2  12        9.07       10.58      1.44 o 
   2   2  12       51.46       63.39      3.75 o 
   0   3  12        1.54        1.15      0.58 o 
   1   3  12        0.00       -0.58      0.38 o 
   2   3  12       12.74       14.33      1.44 o 
   3   3  12       25.98       39.25      2.40 o 
   0   4  12        2.63        2.50      0.67 o 
   1   4  12        4.96        5.39      0.96 o 
   2   4  12        4.11        3.17      0.67 o 
   3   4  12       32.83       35.30      2.31 o 
   0   5  12        1.36        0.87      0.48 o 
   1   5  12       19.39       25.97      2.02 o 
   2   5  12        0.00        0.48      0.38 o 
   0   6  12        2.80        1.06      0.48 o 
   1   6  12       51.34       51.56      2.89 o 
   2   6  12       13.35       11.74      1.35 o 
   0   7  12       71.56       84.07      3.94 o 
   1   7  12        1.49        1.25      0.38 o 
   1   8  12        9.01       12.99      1.44 o 
                                                 
